# Supplementary material for: Nicotine Reprograms Aging‐Related Metabolism and Protects Against Motor Decline in Mice
Source: Adv Sci (Weinh). 2025 Jul 28;12(40):e15311. doi: 10.1002/advs.202415311 (PMC12561400; doi:10.1002/advs.202415311)
Supplement: Supplementary file 2 — Supplemental Tables 1–6 [file ADVS-12-e15311-s001.xlsx]

## Sheet: Supplementary Table 1
Supplementary Table S1. AI-based kinematic quantification of spontaneous mouse behaviors via 3D motion capture: Parameter list and statistical significance.
Number	Kinematic Parameters	Young vs. Old (Water)	Saccharin vs. Water	0.25Nico vs. Saccharin	0.5Nico vs. Saccharin	0.5Nico vs. 0.25Nico
1	Movement speed (nose) (mm/s)	0.000262077	0.551823	0.00508384	0.00328486	0.272763
2	Movement speed (left ear) (mm/s)	0.000509486	0.564322	0.0030835	0.00274444	0.354901
3	Movement speed (right ear) (mm/s)	0.000554504	0.558444	0.00321361	0.00230207	0.263108
4	Movement speed (neck) (mm/s)	0.000860294	0.664817	0.00341873	0.00195704	0.281156
5	Movement speed (left front limb) (mm/s)	0.000746682	0.690457	0.0034856	0.00239545	0.303259
6	Movement speed (right front limb) (mm/s)	0.000940092	0.717924	0.00457258	0.00217158	0.217635
7	Movement speed (left hind limb) (mm/s)	0.0011315	0.964087	0.00458682	0.00258892	0.293231
8	Movement speed (right hind limb) (mm/s)	0.0018304	0.982449	0.00523478	0.002405	0.217557
9	Movement speed (left front claw) (mm/s)	0.000584964	0.665894	0.00501359	0.00314425	0.292255
10	Movement speed (right front claw) (mm/s)	0.000709896	0.670559	0.00665934	0.00307659	0.232119
11	Movement speed (left hind claw) (mm/s)	0.000582539	0.76449	0.00186061	0.00373589	0.399472
12	Movement speed (right hind claw) (mm/s)	0.0021031	0.830991	0.00229381	0.00330878	0.264074
13	Movement speed (back) (mm/s)	0.00192431	0.854759	0.00345786	0.00178004	0.26685
14	Movement speed (root tail) (mm/s)	0.000973907	0.882639	0.00835364	0.00350257	0.231664
15	Movement speed (mid tail) (mm/s)	0.000134678	0.74162	0.0244648	0.00667003	0.182896
16	Movement speed (tip tail) (mm/s)	0.000333747	0.802425	0.0417394	0.00796256	0.178996
17	Movement energy (nose)	0.000785628	0.420913	0.00667485	0.00436495	0.293553
18	Movement energy (left ear)	0.00108918	0.396789	0.00356848	0.00395882	0.401284
19	Movement energy (right ear)	0.00125276	0.374771	0.00362947	0.0033636	0.302978
20	Movement energy (neck)	0.00164355	0.493275	0.00372116	0.00262452	0.319428
21	Movement energy (left front limb)	0.00153686	0.533221	0.00407606	0.00334834	0.362474
22	Movement energy (right front limb)	0.00190698	0.534284	0.00478952	0.00284878	0.263852
23	Movement energy (left hind limb)	0.00207113	0.91938	0.00399082	0.00273479	0.365731
24	Movement energy (right hind limb)	0.0031985	0.928853	0.0042972	0.00256857	0.27903
25	Movement energy (left front claw)	0.00156344	0.472787	0.00504261	0.00382927	0.348976
26	Movement energy (right front claw)	0.00190928	0.470583	0.00698624	0.00383815	0.280127
27	Movement energy (left hind claw)	0.00202794	0.711557	0.00184035	0.00380463	0.494265
28	Movement energy (right hind claw)	0.00541209	0.731222	0.00195691	0.00348155	0.335131
29	Movement energy (back)	0.00290269	0.723165	0.00285344	0.00204892	0.321907
30	Movement energy (root tail)	0.00162027	0.759663	0.00788443	0.00404453	0.277098
31	Movement energy (mid tail)	0.00032238	0.626041	0.0306425	0.00937587	0.200973
32	Movement energy (tip tail)	0.000400189	0.729304	0.062095	0.0130117	0.181035
33	Frame distance (mm)	0.000650568	0.873672	0.00447224	0.00210654	0.233115
34	Body length (mm)	0.00433863	0.447762	0.668222	0.354848	0.0960592
35	Body height (mm)	0.523786	0.269897	0.6003	0.637285	0.913274
36	Body angle (°)	0.000731664	0.462059	0.350785	0.084455	0.0127727
37	Freeze ratio (%)	0.0635486	0.928724	0.282691	0.196092	0.726266
38	Flight ratio (%)	0.350617	NaN	0.178599	NaN	0.178599
39	Center time ratio (%)	0.415748	0.290906	0.0258496	0.0135334	0.531285

## Sheet: Supplementary Table 2
Supplementary Table S2. AI-based quantification of mouse locomotor phenotypes via 3D motion capture: Parameter list and statistical significance.
Number	Movement phenotype	Young vs. Old (Water)	Saccharin vs. Water	0.25Nico vs. Saccharin	0.5Nico vs. Saccharin	0.5Nico vs. 0.25Nico
1	Falling with a right turn	0.0424611	0.108892	0.123979	0.871906	0.101816
2	Grooming	0.57401	0.332355	0.984979	0.0302196	0.072379
3	Pausing with the head up followed by exploring	0.235121	0.217437	0.0815105	0.220681	0.632144
4	Pausing with a left turn followed by sniffing	0.599747	0.506753	0.00758298	0.242883	0.0327231
5	Pausing followed by sniffing	0.000429536	0.0144249	0.044794	0.558183	0.25971
6	Pausing followed by turning right with the head up	0.717302	0.995524	0.684893	0.463194	0.177174
7	Rearing	0.00808495	0.297339	0.824173	0.323521	0.358703
8	Running	0.0125261	0.37178	0.028918	0.0472642	0.236206
9	Slow movement with the head up	0.654366	0.589922	0.0996989	0.0435362	0.8205
10	Slow movement with sniffing	0.931141	0.871465	0.741225	0.543805	0.694485
11	Stand-up stretching	0.29389	0.179806	0.286633	0.4735	0.610648
12	Trotting and exploring	0.00273061	0.628827	0.0010859	0.00254883	0.0483628
13	Walking while sniffing with the head down	0.0117241	0.747459	0.218356	0.0149686	0.182734
14	Walking while sniffing with the head up	0.744532	0.192829	0.00139428	0.00406031	0.308597
15	Walking while sniffing with a left turn	0.0129476	0.26114	0.978102	0.073337	0.118542
16	Walking while sniffing with a right turn	0.0159662	0.987074	0.0286918	0.86342	0.0363038

## Sheet: Supplementary Table 3
Supplementary Table S3. Differential metabolite profiling in mice: Saccharin vs. Water group comparison.
Organ	Water vs Saccharin differential metabolites	Old vs Young differential metabolites	Water vs Saccharin and Old vs Young are common differential metabolites	Pathway	level1/level2	Water vs Saccharin	Old vs Young
Plasma	PC(16:0/16:0)	L-Threonine	SM(d17:1/24:1(15Z))	Necroptosis	Cellular Processes; Cell growth and death	down	down
	Prostaglandin D2	Sarcosine	SM(d18:0/18:0)	Sphingolipid metabolism	Metabolism; Lipid metabolism	down	down
	PC(18:1(11Z)/14:0)	D-Serine	SM(d18:1/18:1(9Z))	Sphingolipid signaling pathway	Environmental Information Processing; Signal transduction	down	down
	PC(22:5(7Z,10Z,13Z,16Z,19Z)/18:1(11Z))	3-Hydroxybutyric acid	SM(d18:1/14:0)			down	up
	SM(d18:1/14:0)	Inosine	SM(d18:0/18:1(9Z))			down	down
	PC(20:2(11Z,14Z)/14:0)	Allopurinol-1-ribonucleoside
	7-Methylguanosine	Inosinic acid	PC(16:0/16:0)	Retrograde endocannabinoid signaling	Organismal Systems; Nervous system	down	down
	PC(20:1(11Z)/14:0)	Adenosine	PC(16:1(9Z)/15:0)	Arachidonic acid metabolism	Metabolism; Lipid metabolism	down	up
	SM(d18:0/18:0)	Oxidized-adrenal-ferredoxin	PC(P-18:1(9Z)/15:0)	Choline metabolism in cancer	Human Diseases; Cancer: overview	down	down
	Cholesterol sulfate	Urocanic acid	PC(22:5(7Z,10Z,13Z,16Z,19Z)/18:1(11Z))	Glycerophospholipid metabolism	Metabolism; Lipid metabolism	down	down
	SM(d18:1/24:1(15Z))	Indoxyl sulfate	PC(P-16:0/22:4(7Z,10Z,13Z,16Z))	alpha-Linolenic acid metabolism	Metabolism; Lipid metabolism	down	up
	PC(20:1(11Z)/15:0)	PC(16:0/16:0)		Linoleic acid metabolism	Metabolism; Lipid metabolism
	4-Pyridoxic acid	Dodecanoylcarnitine
	PC(22:5(4Z,7Z,10Z,13Z,16Z)/P-18:1(11Z))	Hippuric acid	PE(22:4(7Z,10Z,13Z,16Z)/14:0)	Retrograde endocannabinoid signaling	Organismal Systems; Nervous system	down	up
	PC(22:2(13Z,16Z)/16:1(9Z))	L-Serine	PE(16:0/20:4(5Z,8Z,11Z,14Z))	Glycerophospholipid metabolism	Metabolism; Lipid metabolism	down	up
	PC(P-16:0/22:4(7Z,10Z,13Z,16Z))	N-Acetyl-glucosamine 1-phosphate	PE(22:2(13Z,16Z)/14:1(9Z))	Autophagy - other	Cellular Processes; Transport and catabolism	down	up
	PC(16:1(9Z)/15:0)	Orotate		Kaposi sarcoma-associated herpesvirus infection	Human Diseases; Infectious disease: viral
	MethylIndole-3-acetate	cis-Aconitic acid		Glycosylphosphatidylinositol (GPI)-anchor biosynthesis	Metabolism; Glycan biosynthesis and metabolism
	Thymidine	1-Methylhistamine		Autophagy - animal	Cellular Processes; Transport and catabolism
	Methylimidazole acetaldehyde	ADP	Prostaglandin B2	Arachidonic acid metabolism	Metabolism; Lipid metabolism	up	up
	LysoPA(16:0/0:0)	L-Lactic acid	Oxoglutaric acid
	PC(P-18:0/20:5(5Z,8Z,11Z,14Z,17Z))	L-Palmitoylcarnitine	MethylIndole-3-acetate
	Oxoglutaric acid	Equol	Zedoarondiol
	PE(20:2(11Z,14Z)/14:0)	1,11-Undecanedicarboxylic acid	Kaempferide 7-glucoside
	PE(22:2(13Z,16Z)/14:1(9Z))	8-Hydroxy-2'-deoxyguanosine	7-Methylguanosine
	Prostaglandin B2	(-)-Gallocatechin	LysoPE(16:0/0:0)
	SM(d18:0/16:0)	Leucinic acid
	PC(P-18:1(9Z)/15:0)	Indolelactic acid
	LysoPE(16:0/0:0)	Fructose 1,6-bisphosphate
	PE(22:4(7Z,10Z,13Z,16Z)/14:0)	Dihydroxyacetone phosphate
	PE(16:0/20:4(5Z,8Z,11Z,14Z))	Ergothioneine
	Kaempferide 7-glucoside	D-Pantothenic acid
	Resveratrol	4-Guanidinobutanoic acid
	PC(14:0/16:0)	PC(22:5(7Z,10Z,13Z,16Z,19Z)/18:1(11Z))
	PC(22:1(13Z)/14:0)	Guanosine
	SM(d17:1/24:1(15Z))	SM(d18:1/14:0)
	1-Oleoylglycerophosphoinositol	N-Acetylneuraminic acid
	SM(d18:0/18:1(9Z))	Threonic acid
	SM(d18:1/18:1(9Z))	7-Methylguanosine
	SM(d18:1/20:0)	L-Leucine
	Zedoarondiol	Prolyl-Valine
	PC(18:2(9Z,12Z)/15:0)	Fructose-1P
	Malic acid	PC(16:0/14:1(9Z))
	PE(20:0/18:4(6Z,9Z,12Z,15Z))	Malonic acid
	LysoPC(22:0)	Thymine
	LysoPC(14:0/0:0)	2-Amino-6-methyldipyrido[1,2-a:3',2'-d]imidazole
		Itaconic acid
		SM(d18:0/18:0)
		Thromboxane B2
		N-Palmitoylsphingosine
		Nicotinamide
		N-Acetylserine
		gamma-Glutamylisoleucine
		2-Methylbutyroylcarnitine
		Adenosine monophosphate
		Prostaglandin E2
		2-Hydroxyethanesulfonate
		Oxypurinol
		D-Ribulose 5-phosphate
		Docosahexaenoic acid
		Maltotriose
		6-Keto-prostaglandin F1a
		Adenosine monophosphate (AMP)
		N-Acetylglycine
		Uridine diphosphate glucuronic acid
		SM(d18:1/22:0)
		H-LEU-VAL-OH
		2-{[3,4-dihydroxy-2,5-bis(hydroxymethyl)oxolan-2-yl]oxy}-6-(hydroxymethyl)oxane-3,4,5-triol
		Cytosine
		UDP-N-acetyl-alpha-D-galactosamine
		Guanosine monophosphate
		N-Alpha-acetyllysine
		N-a-Acetyl-L-arginine
		Xylitol
		Gentisaldehyde
		PC(22:6(4Z,7Z,10Z,13Z,16Z,19Z)/18:1(11Z))
		Cis-zeatin-O-glucoside
		3-Methylhistidine
		PC(15:0/16:0)
		PC(P-16:0/22:4(7Z,10Z,13Z,16Z))
		PC(22:4(7Z,10Z,13Z,16Z)/18:2(9Z,12Z))
		Uridine 5'-diphosphate
		PC(16:1(9Z)/15:0)
		Valyl-Lysine
		Prunetin
		Palmitoylethanolamide
		Phenylalanyl-Glycine
		Triethanolamine
		Adrenic acid
		2,4-Dihydroxybenzoic acid
		Valyl-Alanine
		Trigonelline
		(22E,24R)-Stigmasta-4,22-diene-3,6-dione
		MethylIndole-3-acetate
		myo-Inositol
		2-Methyl-1-methylthio-2-butene
		(6beta,24R)-6-Hydroxystigmast-4-en-3-one
		1-Aminopropan-2-ol
		Linoleic acid
		7-Methylxanthine
		Cervonyl carnitine
		1-Hexanethiol
		AICAR
		p-Cresol sulfate
		Epidermin
		Oxoglutaric acid
		Serotonin
		GDP-alpha-D-mannose(2-)
		Arachidonic acid
		Diatretin 2
		Adenosine diphosphate ribose
		PE(22:2(13Z,16Z)/14:1(9Z))
		L-3-Phenyllactic acid
		dGTP
		N-Glycolylneuraminic acid
		Maltol
		2-Hydroxyadipic acid
		Benzoic acid
		Prostaglandin B2
		Maltotetraose
		PC(16:1(9Z)/16:1(9Z))
		Eicosapentaenoic acid
		PC(P-18:1(9Z)/15:0)
		4-Hydroxyphenylpyruvate
		Pyrrolidonecarboxylic acid
		Proline betaine
		cis-5-Tetradecenoylcarnitine
		N-Methoxyspirobrassinol
		N-(2-Methylpropyl)acetamide
		Heptadecanoyl carnitine
		Homovanillic acid sulfate
		Mesylate
		Mecarbam
		LysoPE(16:0/0:0)
		Thiomorpholine 3-carboxylate
		5'-Deoxy-5'-(methylsulfinyl)adenosine
		PE(22:4(7Z,10Z,13Z,16Z)/14:0)
		Pyroglutamic acid
		PE(16:0/20:4(5Z,8Z,11Z,14Z))
		3-Acetamidobutanal
		Heteroxanthin
		Kaempferide 7-glucoside
		alpha-Linolenic acid
		Guanosine diphosphate
		1,5-Anhydrosorbitol
		N-Hydroxy-1-aminonaphthalene
		15-Methylpalmitate
		SM(d18:1/24:0)
		3-Methylcytosine
		D-Phenyllactic acid
		2-Acetylthiazole
		5-Methylcytosine
		PE(18:0/14:1(9Z))
		Pipertipine
		L-Theanine
		beta-Alanine
		Aconine
		SM(d17:1/24:1(15Z))
		Ganoderiol G
		SM(d18:0/18:1(9Z))
		SM(d18:1/18:1(9Z))
		SM(d16:1/24:1(15Z))
		Leukotriene B4
		Traumatic acid
		Prostaglandin D1
		Zedoarondiol
		alpha-Micropteroxanthin B
		3,4-Dihydroxyhydrocinnamic acid
		L-Gulose
		12-HETE
		N-Formyl-L-aspartate
		Undecanoic acid
		Vaccenic acid
		L-Pipecolic acid
		Hydroquinone
		D-Ribose
		3alpha,4,5,7alpha-Tetrahydro-5-hydroxy-1H-isoindole-1,3(2H)-dione
		Ganoderiol H
		L-Erythrulose
		Spathulenol
		Glutaric acid
		Tetradecanoylcarnitine
		Pyrrolidine
		Acetylhomoserine
		Palmitic acid
		1-(4-Hydroxy-3-methoxyphenyl)-3-decanone
		Mandelic acid
		p-Aminobenzoic acid
		Linoelaidyl carnitine
		trans-Geranylgeranylbixin
		Purine
		Sphinganine
		3-Amino-2-piperidone
Liver	SM(d18:1/16:0)	L-Threonine	LysoPC(15:0)	Glycerophospholipid metabolism	Metabolism; Lipid metabolism	down	down
	Allopurinol-1-ribonucleoside	3-Hydroxybutyric acid	Cholesterol sulfate	Steroid hormone biosynthesis	Metabolism; Lipid metabolism	down	up
	L-Histidine	SM(d18:1/16:0)	SM(d18:1/14:0)	Sphingolipid metabolism	Metabolism; Lipid metabolism	down	up
	Betaine	L-Phenylalanine	SM(d18:0/18:0)	Sphingolipid signaling pathway	Environmental Information Processing; Signal transduction	down	up
	Salviaflaside methyl ester	N-Acetyl-L-alanine	SM(d18:1/16:0)	Necroptosis	Environmental Information Processing; Signal transduction	down	up
	8-Hydroxy-2'-deoxyguanosine	Adenosine	Cervonyl carnitine
	N2-gamma-Glutamylglutamine	L-Norleucine	6-phosphonatooxy-D-gluconate
	SM(d18:1/14:0)	Thiamine	LysoPE(16:0/0:0)
	LysoPE(18:1(9Z)/0:0)	L-Acetylcarnitine	LysoPE(18:1(9Z)/0:0)
	SM(d18:0/18:0)	Indoxyl sulfate	Linoelaidic acid
	Cholesterol sulfate	PC(16:0/16:0)	Beta-Glycerophosphoric acid
	Cervonyl carnitine	Dodecanoylcarnitine	SM(d18:0/18:1(9Z))
	Beta-Glycerophosphoric acid	Pyrophosphate	SM(d18:0/16:0)
	Linoelaidic acid	N6-Methyladenosine	1-Nonene
	7-Methylguanine	1,11-Undecanedicarboxylic acid
	SM(d18:0/16:0)	Indolelactic acid
	6-phosphonatooxy-D-gluconate	L-Tyrosine
	LysoPE(16:0/0:0)	Ergothioneine
	Citramalic acid	D-Pantothenic acid
	SM(d18:0/18:1(9Z))	4-Guanidinobutanoic acid
	1-Nonene	PC(22:6(4Z,7Z,10Z,13Z,16Z,19Z)/20:1(11Z))
	LysoPC(14:0/0:0)	Aminoadipic acid
	LysoPC(15:0)	SM(d18:1/14:0)
	N-Methylhydantoin	LysoPE(18:1(9Z)/0:0)
		Threonic acid
		7-Methylguanosine
		Prolyl-Valine
		Fructose-1P
		PC(16:0/14:1(9Z))
		3-Phosphoglyceric acid
		Methylmalonic acid
		2,3-Dihydro-2-phenyl-4H-benzopyran-4-one
		Thymine
		PC(22:2(13Z,16Z)/15:0)
		Butyrylcarnitine
		PC(20:1(11Z)/14:0)
		2-Amino-6-methyldipyrido[1,2-a:3',2'-d]imidazole
		Cytidine monophosphate
		SM(d18:0/18:0)
		FAD
		Nicotinamide
		DL-Phenylalanine
		PC(22:4(7Z,10Z,13Z,16Z)/15:0)
		Adenylsuccinic acid
		D-Ribulose 5-phosphate
		Cholesterol sulfate
		Docosahexaenoic acid
		L-2-Hydroxyglutaric acid
		SM(d18:1/24:1(15Z))
		Argininosuccinic acid
		N-Acetylglycine
		NAD
		D-Glucuronic acid
		D-Xylose
		UDP-N-acetyl-alpha-D-galactosamine
		Nicotinamide N-oxide
		Choline
		Xylitol
		PC(22:6(4Z,7Z,10Z,13Z,16Z,19Z)/18:1(11Z))
		Cis-zeatin-O-glucoside
		Vitamin A
		PC(15:0/16:0)
		Prostaglandin I2
		PC(16:1(9Z)/15:0)
		Valyl-Lysine
		Prunetin
		2,4-Dihydroxybenzoic acid
		SM(d17:1/24:0)
		N-[(Ethoxycarbonyl)methyl)-p-menthane-3-carboxamide
		Phosphodimethylethanolamine
		Trigonelline
		MethylIndole-3-acetate
		Sucrose
		LysoPE(16:1(9Z)/0:0)
		N(6)-(1,2-dicarboxyethyl)AMP
		Betaine aldehyde
		(6beta,24R)-6-Hydroxystigmast-4-en-3-one
		1-Aminopropan-2-ol
		Linoleic acid
		PC(22:5(4Z,7Z,10Z,13Z,16Z)/20:5(5Z,8Z,11Z,14Z,17Z))
		Cervonyl carnitine
		1-Hexanethiol
		Citicoline
		AICAR
		p-Cresol sulfate
		Epidermin
		Serotonin
		3-Hydroxymethylglutaric acid
		Glucohesperalin
		Beta-Glycerophosphoric acid
		Oxytetracycline
		Arachidonic acid
		Linoelaidic acid
		5,7-dihydroxy-2-phenyl-6-[3,4,5-trihydroxy-6-(hydroxymethyl)oxan-2-yl]-8-(3,4,5-trihydroxyoxan-2-yl)-4H-chromen-4-one
		Adenosine diphosphate ribose
		3,4-Dihydro-2H-1-benzopyran-2-one
		L-Methionine
		Niacinamide
		S-Adenosylmethionine
		SM(d18:0/16:0)
		Eicosapentaenoic acid
		Aspartyl-Glutamate
		Proline betaine
		N-Methoxyspirobrassinol
		N-(2-Methylpropyl)acetamide
		6-phosphonatooxy-D-gluconate
		LysoPE(16:0/0:0)
		Pyroglutamic acid
		L-Carnitine
		3-Acetamidobutanal
		Heteroxanthin
		2,4,6-Octatriynoic acid
		alpha-Linolenic acid
		2-Hydroxycinnamic acid
		1,5-Anhydrosorbitol
		PC(14:0/16:0)
		5'-Methylthioadenosine
		SM(d18:1/24:0)
		Malonylcarnitine
		Polyoxyethylene (600) monoricinoleate
		Dide-O-methylsimmondsin
		2-Acetylthiazole
		PC(22:1(13Z)/14:0)
		16-Methylheptadecanoic acid
		1,7-Dimethyluric acid
		PE(18:0/14:1(9Z))
		Ascorbic acid
		O-Phosphotyrosine
		SM(d17:1/24:1(15Z))
		Ganoderiol G
		SM(d18:0/18:1(9Z))
		3-Methylguanine
		Leukotriene B4
		Traumatic acid
		Zedoarondiol
		D-Arabitol
		3-Acetyl-2,7-naphthyridine
		PI(20:2(11Z,14Z)/18:2(9Z,12Z))
		2',6'-Dihydroxy-4'-methoxyacetophenone
		L-Gulose
		PC(18:2(9Z,12Z)/15:0)
		Pantetheine 4'-phosphate
		12-HETE
		Imidazoleacetic acid
		N-Formyl-L-aspartate
		Vaccenic acid
		Pyrrole-2-carboxylic acid
		Hydroquinone
		3alpha,4,5,7alpha-Tetrahydro-5-hydroxy-1H-isoindole-1,3(2H)-dione
		13-cis-Retinal
		Ganoderiol H
		Bovinic acid
		5'-Deoxy-5-fluorocytidine
		L-Erythrulose
		PI(16:1(9Z)/18:1(11Z))
		LysoPC(16:0)
		1-Nonene
		Pyrrolidine
		LysoPC(18:2(9Z,12Z))
		Palmitic acid
		Hypogeic acid
		CDP-Ethanolamine
		1-(4-Hydroxy-3-methoxyphenyl)-3-decanone
		PI(22:5(4Z,7Z,10Z,13Z,16Z)/16:0)
		(Â±)-Flufenprox
		(2E,11Z)-5-[5-(Methylthio)-4-penten-2-ynyl]-2-furanacrolein
		Purine
		Petroselinic acid
		Sphinganine
		LysoPC(24:0)
		Isoleucyl-Leucine
		LysoPC(15:0)
Pancreas	SM(d18:1/16:0)	cis,cis-Muconic acid	5'-Deoxy-5-fluorocytidine	Drug metabolism - other enzymes	Metabolism; Xenobiotics biodegradation and metabolism	down	up
	Oleoyl glycine	Sarcosine	LysoPC(18:3(6Z,9Z,12Z))	Choline metabolism in cancer	Human Diseases; Cancer: overview	down	up
	L-Leucine	3-Hydroxybutyric acid		Glycerophospholipid metabolism	Metabolism; Lipid metabolism
	1-Hexanethiol	Inosine	Mesylate
	LysoPC(18:3(6Z,9Z,12Z))	O-Phosphoethanolamine	Oleoyl glycine
	Mesylate	Maleic acid
	Pimentol	Urocanic acid
	3alpha,4,5,7alpha-Tetrahydro-5-hydroxy-1H-isoindole-1,3(2H)-dione	Thiamine
	5'-Deoxy-5-fluorocytidine	Hippuric acid
		L-Malic acid
		Hypotaurine
		Uridine
		N-Acetyl-glucosamine 1-phosphate
		cis-Aconitic acid
		L-Palmitoylcarnitine
		Citrulline
		N6-Methyladenosine
		N-Acetylglutamic acid
		1,11-Undecanedicarboxylic acid
		Oleoyl glycine
		L-Valine
		8-Hydroxy-2'-deoxyguanosine
		(-)-Gallocatechin
		Indolelactic acid
		Ergothioneine
		4-Guanidinobutanoic acid
		PC(22:5(7Z,10Z,13Z,16Z,19Z)/18:1(11Z))
		Guanosine
		S-Adenosylhomocysteine
		D-Sedoheptulose 7-phosphate
		Prolyl-Valine
		3-Phosphoglyceric acid
		Methylmalonic acid
		H-PHE-PRO-OH
		Butyrylcarnitine
		2-Amino-6-methyldipyrido[1,2-a:3',2'-d]imidazole
		PC(22:2(13Z,16Z)/14:1(9Z))
		gamma-Glutamylisoleucine
		Guanine
		DL-Phenylalanine
		Dimethylglycine
		Adenosine monophosphate
		2-Hydroxyethanesulfonate
		L-Rhamnose
		Adenylsuccinic acid
		D-Ribulose 5-phosphate
		Succinyladenosine
		(R)-lipoic acid
		Adenosine monophosphate (AMP)
		N-Acetylglycine
		Uridine diphosphate glucuronic acid
		NAD
		H-LEU-VAL-OH
		PC(22:5(7Z,10Z,13Z,16Z,19Z)/15:0)
		PC(P-18:1(9Z)/16:1(9Z))
		N-Acetylaspartylglutamic acid
		Xanthurenic acid
		UDP-N-acetyl-alpha-D-galactosamine
		Guanosine monophosphate
		Choline
		L-Asparagine
		4-Deoxyerythronic acid
		Pinostrobin chalcone
		2-O-(5,8,11,14,17-Eicosapentaenoyl)-1-O-hexadecylglycero-3-phosphocholine
		Uridine 5'-diphosphate
		3-Furoic acid
		PC(P-18:1(11Z)/20:5(5Z,8Z,11Z,14Z,17Z))
		Hydroxypropionic acid
		2,4-Dihydroxybenzoic acid
		SM(d17:1/24:0)
		N-[(Ethoxycarbonyl)methyl)-p-menthane-3-carboxamide
		Trigonelline
		MethylIndole-3-acetate
		Glycine
		N(6)-(1,2-dicarboxyethyl)AMP
		Betaine aldehyde
		(6beta,24R)-6-Hydroxystigmast-4-en-3-one
		1-Aminopropan-2-ol
		alpha-Ketoisovaleric acid
		PC(P-18:0/20:5(5Z,8Z,11Z,14Z,17Z))
		Cervonyl carnitine
		Citicoline
		LysoPC(18:3(6Z,9Z,12Z))
		PI(20:2(11Z,14Z)/16:0)
		Oxoglutaric acid
		Diatretin 2
		PC(22:5(4Z,7Z,10Z,13Z,16Z)/14:0)
		7-Ketodeoxycholic acid
		Eicosapentaenoic acid
		PC(P-18:1(9Z)/15:0)
		Pyrrolidonecarboxylic acid
		Proline betaine
		N-Methoxyspirobrassinol
		N-(2-Methylpropyl)acetamide
		Mesylate
		6-phosphonatooxy-D-gluconate
		Pyroglutamic acid
		D-Glutamine
		Dimethylethanolamine
		3-Acetamidobutanal
		Heteroxanthin
		1,5-Anhydrosorbitol
		PC(20:5(5Z,8Z,11Z,14Z,17Z)/18:1(11Z))
		L-cis-3-Amino-2-pyrrolidinecarboxylic acid
		D-Phenyllactic acid
		2-Pyrrolidinone
		Alanyl-Glutamine
		1,7-Dimethyluric acid
		N-Acetyl-L-methionine
		L-Theanine
		Indole-5,6-quinone
		LysoPC(P-18:1(9Z))
		Glycerylphosphorylethanolamine
		3'-UMP
		SM(d17:1/24:1(15Z))
		Ganoderiol G
		SM(d18:1/18:1(9Z))
		2',6'-Dihydroxy-4'-methoxyacetophenone
		Undecanoic acid
		L-Pipecolic acid
		Hydroquinone
		D-Ribose
		Ganoderiol H
		5'-Deoxy-5-fluorocytidine
		Pelargonic acid
		PI(16:1(9Z)/18:1(11Z))
		IDP
		1-Deoxy-D-xylulose 5-phosphate
		Palmitic acid
		CDP-Ethanolamine
		1-(4-Hydroxy-3-methoxyphenyl)-3-decanone
		(Â±)-Flufenprox
		(2E,11Z)-5-[5-(Methylthio)-4-penten-2-ynyl]-2-furanacrolein
		LysoPC(16:1(9Z)/0:0)
		trans-Geranylgeranylbixin
		Sphinganine
WAT	Cotinine	Pentanenitrile	5,5-Dimethyl-2(5H)-furanone	None	None	down	up
	Quinone	Glyoxylic acid	Cotinine	None	None	down	up
	Butyrylcarnitine	Cotinine	2-Oxovaleric acid	None	None	down	up
	5,5-Dimethyl-2(5H)-furanone	Cytidine	Butyrylcarnitine	None	None	up	up
	N-Acetylglycine	L-Threonine
	UDP-N-acetyl-alpha-D-galactosamine	Sarcosine
	2-Ketobutyric acid	L-Proline
	Oxoamide	D-Serine
	Gentisaldehyde	L-Phenylalanine
	2-Oxovaleric acid	Gingerol
	Malonylcarnitine	L-Histidine
	LysoPC(20:0/0:0)	Oxidized-adrenal-ferredoxin
	Glucose 1-phosphate	L-Norleucine
		Urocanic acid
		L-Serine
		Phosphorylcholine
		cis-Aconitic acid
		Anserine
		1-Methylhistamine
		Betaine
		L-Lactic acid
		Citrulline
		Succinic acid semialdehyde
		N-Methylsalsolinol
		1,11-Undecanedicarboxylic acid
		L-Valine
		L-Arginine
		Indolelactic acid
		beta-Hydroxypyruvic acid
		L-Tyrosine
		Ergothioneine
		D-Pantothenic acid
		4-Guanidinobutanoic acid
		N2-gamma-Glutamylglutamine
		PC(18:1(11Z)/14:0)
		PC(20:2(11Z,14Z)/14:0)
		Phenylalanyl-Serine
		Threonic acid
		PE(16:0/18:2(9Z,12Z))
		Carboxytolbutamide
		Prolyl-Valine
		Fructose-1P
		PC(22:4(7Z,10Z,13Z,16Z)/14:0)
		Malonic acid
		PC(20:2(11Z,14Z)/15:0)
		L-Lysine
		Butyrylcarnitine
		PC(20:1(11Z)/14:0)
		2-Amino-6-methyldipyrido[1,2-a:3',2'-d]imidazole
		PC(22:2(13Z,16Z)/14:1(9Z))
		N-Palmitoylsphingosine
		Asymmetric dimethylarginine
		gamma-Glutamylisoleucine
		DL-Phenylalanine
		2-Methylbutyroylcarnitine
		PC(22:4(7Z,10Z,13Z,16Z)/15:0)
		N-Formyl-L-methionine
		6-Keto-prostaglandin F1a
		Argininosuccinic acid
		D-Aspartic acid
		Isoleucyl-Isoleucine
		Methoxypyrazine
		Butylamine
		5,5-Dimethyl-2(5H)-furanone
		H-LEU-VAL-OH
		Xanthurenic acid
		Indoleacetaldehyde
		PC(22:5(7Z,10Z,13Z,16Z,19Z)/18:3(6Z,9Z,12Z))
		Glucose 6-phosphate
		Choline
		L-Kynurenine
		Cis-zeatin-O-glucoside
		2-Oxovaleric acid
		L-trans-4-Methyl-2-pyrrolidinecarboxylic acid
		Prostaglandin I2
		Glyceraldehyde
		Valyl-Lysine
		Palmitoylethanolamide
		Phenylalanyl-Glycine
		Alanyl-Isoleucine
		N-[(Ethoxycarbonyl)methyl)-p-menthane-3-carboxamide
		PC(15:0/20:5(5Z,8Z,11Z,14Z,17Z))
		Trigonelline
		MethylIndole-3-acetate
		Taurine
		Creatine
		LysoPE(16:1(9Z)/0:0)
		LysoPA(16:0/0:0)
		Bergapten
		2-Methyl-1-methylthio-2-butene
		1-Aminopropan-2-ol
		1-Hexanethiol
		Tromethamine
		Epidermin
		PI(20:2(11Z,14Z)/16:0)
		Tauroursodeoxycholic acid
		Ornithine
		Glucohesperalin
		Linoelaidic acid
		3,4-Dihydro-2H-1-benzopyran-2-one
		PE(16:0/18:3(9Z,12Z,15Z))
		PE(22:2(13Z,16Z)/14:1(9Z))
		L-3-Phenyllactic acid
		7-Ketodeoxycholic acid
		N-Glycolylneuraminic acid
		Maltol
		L-Methionine
		Benzoic acid
		Medicarpin
		Citraconic acid
		2,4-Diamino-6-nitrotoluene
		PC(16:1(9Z)/16:1(9Z))
		SM(d18:0/16:0)
		gamma-Glutamylglutamic acid
		Eicosapentaenoic acid
		3-Methyl-2-oxopentanoate
		Proline betaine
		Phenylalanyl-Histidine
		N-Methoxyspirobrassinol
		PC(20:3(8Z,11Z,14Z)/14:0)
		Morpholine
		Nb-Palmitoyltryptamine
		Palmitoleoyl Ethanolamide
		Prenyl isobutyrate
		D-Glutamine
		Citramalic acid
		2-Methoxy-5-methylpyrazine
		Glycolic acid
		Dimethylethanolamine
		Heteroxanthin
		2,4,6-Octatriynoic acid
		L-Arabitol
		1,5-Anhydrosorbitol
		Piperidine
		Naringin
		PC(14:0/16:0)
		5'-Methylthioadenosine
		L-cis-3-Amino-2-pyrrolidinecarboxylic acid
		2-Acetylthiazole
		Alanyl-Glutamine
		Pipertipine
		N-Acetyl-L-phenylalanine
		Phenylalanyl-Gamma-glutamate
		1H-Indole-2,3-dione
		N-Acetyl-L-methionine
		L-Theanine
		a-L-Arabinofuranosyl-(1->3)-[a-L-arabinofuranosyl-(1r5)]-L-arabinose
		Indole-5,6-quinone
		O-Phosphotyrosine
		Gastrodin
		beta-Alanine
		Glycerylphosphorylethanolamine
		Aconine
		Ganoderiol G
		1-Oleoylglycerophosphoinositol
		Tryptophyl-Valine
		Histidinal
		3-Methylguanine
		Zedoarondiol
		3-Acetyl-2,7-naphthyridine
		trans-Hexadec-2-enoyl carnitine
		Pantetheine 4'-phosphate
		3-beta-Hydroxy-4-beta-methyl-5-alpha-cholest-7-ene-4-alpha-carbaldehyde
		Undecanoic acid
		Hydroquinone
		13-L-Hydroperoxylinoleic acid
		Ganoderiol H
		Succinic anhydride
		Taurochenodesoxycholic acid
		L-Erythrulose
		Zymonic acid
		LysoPC(16:0)
		Acetone cyanohydrin
		1-Nonene
		Pyrrolidine
		1-Deoxy-D-xylulose 5-phosphate
		Palmitic acid
		1-(4-Hydroxy-3-methoxyphenyl)-3-decanone
		LysoPC(14:0/0:0)
		Mandelic acid
		PI(22:5(4Z,7Z,10Z,13Z,16Z)/16:0)
		(Â±)-Flufenprox
		Gyromitrin
		LysoPC(18:1(9Z))
		LysoPC(16:1(9Z)/0:0)
		Isorhamnetin 3-O-[b-D-xylopyranosyl-(1->6)-b-D-glucopyranoside]
		Sphinganine
		3-Amino-2-piperidone
		Isoleucyl-Leucine
		Methionyl-Threonine
		Pterin
		L-Hexanoylcarnitine
Muscle	Gingerol	Hydrogen phosphate	Adenosine monophosphate	Olfactory transduction	Organismal Systems; Sensory system	down	up
	Hypotaurine	cis,cis-Muconic acid		cGMP-PKG signaling pathway	Environmental Information Processing; Signal transduction
	Adenosine monophosphate	Cytidine		Antifolate resistance	Human Diseases; Drug resistance: antineoplastic
	2-Hydroxyethanesulfonate	L-Threonine		PI3K-Akt signaling pathway	Environmental Information Processing; Signal transduction
	Nicotinamide N-oxide	Sarcosine		Cortisol synthesis and secretion	Organismal Systems; Endocrine system
	Vitamin A	D-Serine		Cushing syndrome	Human Diseases; Endocrine and metabolic disease
	Alanyl-Isoleucine	3-Hydroxybutyric acid		Taste transduction	Organismal Systems; Sensory system
	PC(22:5(4Z,7Z,10Z,13Z,16Z)/20:5(5Z,8Z,11Z,14Z,17Z))	Histamine		Parathyroid hormone synthesis, secretion and action	Organismal Systems; Endocrine system
	L-3-Phenyllactic acid	Inosine		Morphine addiction	Human Diseases; Substance dependence
	L-Carnitine	Allopurinol-1-ribonucleoside		mTOR signaling pathway	Environmental Information Processing; Signal transduction
	N-Acetyl-L-methionine	L-Phenylalanine		Longevity regulating pathway	Organismal Systems; Aging
	5'-Deoxy-5-fluorocytidine	Propionylcarnitine		Regulation of lipolysis in adipocytes	Organismal Systems; Endocrine system
	Pelargonic acid	Maleic acid		Renin secretion	Organismal Systems; Endocrine system
		Oxidized-adrenal-ferredoxin		Aldosterone synthesis and secretion	Organismal Systems; Endocrine system
		L-Norleucine		Purine metabolism	Metabolism; Nucleotide metabolism
		L-Acetylcarnitine		Pathways of neurodegeneration - multiple diseases	Human Diseases; Neurodegenerative disease
		Indoxyl sulfate		AMPK signaling pathway	Environmental Information Processing; Signal transduction
		PC(16:0/16:0)		Parkinson disease	Human Diseases; Neurodegenerative disease
		L-Malic acid		cAMP signaling pathway	Environmental Information Processing; Signal transduction
		L-Serine	L-3-Phenyllactic acid	Phenylalanine metabolism	Metabolism; Amino acid metabolism	down	up
		Citric acid	5'-Deoxy-5-fluorocytidine	Drug metabolism - other enzymes	Metabolism; Xenobiotics biodegradation and metabolism	down	up
		cis-Aconitic acid	2-Hydroxyethanesulfonate	Taurine and hypotaurine metabolism	Taurine and hypotaurine metabolism	down	up
		Anserine	PC(22:5(4Z,7Z,10Z,13Z,16Z)/20:5(5Z,8Z,11Z,14Z,17Z))	alpha-Linolenic acid metabolism	Metabolism; Lipid metabolism	down	up
		1-Methylhistamine		Retrograde endocannabinoid signaling	Organismal Systems; Nervous system
		ADP		Choline metabolism in cancer	Human Diseases; Cancer: overview
		Betaine		Linoleic acid metabolism	Linoleic acid metabolism
		Salviaflaside methyl ester		Arachidonic acid metabolism	Metabolism; Lipid metabolism
		L-Lactic acid		Glycerophospholipid metabolism	Metabolism; Lipid metabolism
		L-Palmitoylcarnitine	Pelargonic acid
		Equol
		2-Hydroxy-3-methylbutyric acid
		Carnosine
		Succinic acid semialdehyde
		N-Methylsalsolinol
		L-Valine
		L-Tryptophan
		Leucinic acid
		Indolelactic acid
		Dihydroxyacetone phosphate
		beta-Hydroxypyruvic acid
		L-Tyrosine
		D-Pantothenic acid
		PC(22:6(4Z,7Z,10Z,13Z,16Z,19Z)/20:1(11Z))
		PC(18:1(11Z)/14:0)
		PC(22:5(7Z,10Z,13Z,16Z,19Z)/18:1(11Z))
		Aminoadipic acid
		Allantoin
		Guanosine
		SM(d18:1/14:0)
		S-Adenosylhomocysteine
		Phenylalanyl-Serine
		Carboxytolbutamide
		PC(16:0/14:1(9Z))
		Malonic acid
		[(2R,3S,4R,5R)-5-(2,4-dioxo-1,2,3,4-tetrahydropyrimidin-1-yl)-3,4-dihydroxyoxolan-2-yl]methyl {[(3R,4S,5S,6R)-3,4,5-trihydroxy-6-(hydroxymethyl)oxan-2-yl phosphonato]oxy}phosphonate
		Uridine 5'-monophosphate
		H-PHE-PRO-OH
		PC(14:0/14:0)
		2,3-Dihydro-2-phenyl-4H-benzopyran-4-one
		Butyrylcarnitine
		2-Amino-6-methyldipyrido[1,2-a:3',2'-d]imidazole
		Uric acid
		Metenamine
		gamma-Glutamylisoleucine
		DL-Phenylalanine
		3-Indoleacrylic acid
		Adenosine monophosphate
		2-Hydroxyethanesulfonate
		Oxypurinol
		L-Aspartic acid
		SM(d18:1/24:1(15Z))
		N-Formyl-L-methionine
		Argininosuccinic acid
		Succinyladenosine
		(R)-lipoic acid
		Adenosine monophosphate (AMP)
		D-Aspartic acid
		Isoleucyl-Isoleucine
		Methoxypyrazine
		Butylamine
		1-Methylhistidine
		Uridine diphosphate glucuronic acid
		H-LEU-VAL-OH
		Methionyl-Leucine
		PC(P-18:1(9Z)/16:1(9Z))
		N-Acetylaspartylglutamic acid
		PC(20:1(11Z)/15:0)
		2-Ketobutyric acid
		Oxoamide
		PC(22:5(7Z,10Z,13Z,16Z,19Z)/18:3(6Z,9Z,12Z))
		N-a-Acetyl-L-arginine
		p-Anisic acid
		Xylitol
		PC(22:6(4Z,7Z,10Z,13Z,16Z,19Z)/18:1(11Z))
		3-Methylhistidine
		PC(15:0/16:0)
		PC(22:5(4Z,7Z,10Z,13Z,16Z)/P-18:1(11Z))
		Pinostrobin chalcone
		2-O-(5,8,11,14,17-Eicosapentaenoyl)-1-O-hexadecylglycero-3-phosphocholine
		N-Acetylglutamine
		PC(22:4(7Z,10Z,13Z,16Z)/18:2(9Z,12Z))
		PC(18:1(11Z)/15:0)
		Bergenin
		Valyl-Lysine
		(R)-Roemerine
		Phenylalanyl-Glycine
		PC(P-18:1(11Z)/20:5(5Z,8Z,11Z,14Z,17Z))
		Hydroxypropionic acid
		2,4-Dihydroxybenzoic acid
		Valyl-Alanine
		PC(15:0/20:5(5Z,8Z,11Z,14Z,17Z))
		Phosphodimethylethanolamine
		Trigonelline
		MethylIndole-3-acetate
		D-Gluconic acid
		Glyceric acid
		Methylimidazole acetaldehyde
		Taurine
		Glycine
		Methionyl-Hydroxyproline
		Bergapten
		N-Acetyldopamine
		Ursodeoxycholic acid
		2-Methyl-1-methylthio-2-butene
		1-Aminopropan-2-ol
		PC(P-18:0/20:5(5Z,8Z,11Z,14Z,17Z))
		PC(22:5(4Z,7Z,10Z,13Z,16Z)/20:5(5Z,8Z,11Z,14Z,17Z))
		(-)-Epicatechingallate
		Cervonyl carnitine
		Dantron
		1-Hexanethiol
		Tromethamine
		Epidermin
		PI(20:2(11Z,14Z)/16:0)
		Oxoglutaric acid
		Maltopentaose
		Tauroursodeoxycholic acid
		3-Hydroxymethylglutaric acid
		Beta-Glycerophosphoric acid
		D-Glycero-D-galacto-heptitol
		Dihydrouracil
		5'-Inosinic acid
		3,4-Dihydro-2H-1-benzopyran-2-one
		Alpha-D-Glucose
		L-3-Phenyllactic acid
		2-Hydroxyadipic acid
		L-Methionine
		7-Methylguanine
		PC(16:1(9Z)/16:1(9Z))
		2-Acetyl-3-methylpyrazine
		PC(P-18:1(9Z)/15:0)
		PS(22:4(7Z,10Z,13Z,16Z)/18:2(9Z,12Z))
		Aspartyl-Glutamate
		Proline betaine
		Phenylalanyl-Histidine
		N-Methoxyspirobrassinol
		N-(2-Methylpropyl)acetamide
		Heptadecanoyl carnitine
		PC(22:6(4Z,7Z,10Z,13Z,16Z,19Z)/16:1(9Z))
		Palmitoleoyl Ethanolamide
		PE(22:4(7Z,10Z,13Z,16Z)/14:0)
		2-Methoxy-5-methylpyrazine
		Glycolic acid
		Narceinone
		Dimethylethanolamine
		2,4,6-Octatriynoic acid
		L-Arabitol
		Piceatannol 4'-galloylglucoside
		2-Hydroxycinnamic acid
		Guanosine diphosphate
		1,5-Anhydrosorbitol
		Piperidine
		Maltohexaose
		PC(20:5(5Z,8Z,11Z,14Z,17Z)/18:1(11Z))
		N-Hydroxy-1-aminonaphthalene
		16(17)-EpDPE
		PC(14:0/16:0)
		2-[(5-Methylsulfinyl)-4-penten-2-ynylidene]-1,6-dioxaspiro[4.4]non-3-ene
		D-Phenyllactic acid
		Dide-O-methylsimmondsin
		2-Acetylthiazole
		Palmitoleic acid
		Pipertipine
		1H-Indole-2,3-dione
		a-L-Arabinofuranosyl-(1->3)-[a-L-arabinofuranosyl-(1r5)]-L-arabinose
		Indole-5,6-quinone
		LysoPC(P-18:1(9Z))
		Gastrodin
		beta-Alanine
		Glycerylphosphorylethanolamine
		Ganoderiol G
		PC(22:6(4Z,7Z,10Z,13Z,16Z,19Z)/16:0)
		Histidinal
		3-Methylguanine
		Glycyl-Phenylalanine
		SM(d18:1/20:0)
		PI(20:2(11Z,14Z)/18:2(9Z,12Z))
		3,4-Dihydroxyhydrocinnamic acid
		Pantetheine 4'-phosphate
		12-HETE
		3-beta-Hydroxy-4-beta-methyl-5-alpha-cholest-7-ene-4-alpha-carbaldehyde
		Undecanoic acid
		Hydroquinone
		2-Methyl-1-propylamine
		PE(20:0/18:4(6Z,9Z,12Z,15Z))
		Fumigaclavine A
		5'-Deoxy-5-fluorocytidine
		Pelargonic acid
		Tetradecanoylcarnitine
		Acetone cyanohydrin
		[4]-Gingerdiol 3,5-diacetate
		LysoPC(22:0)
		2-(3,4-dihydroxy-5-methoxyphenyl)-3,5,7-trihydroxy-4H-chromen-4-one
		1-Pyrroline
		1-(4-Hydroxy-3-methoxyphenyl)-3-decanone
		LysoPC(14:0/0:0)
		LysoPC(17:0)
		Mandelic acid
		(Â±)-Flufenprox
		Kojibiose
		(2E,11Z)-5-[5-(Methylthio)-4-penten-2-ynyl]-2-furanacrolein
		LysoPC(18:1(9Z))
		Isorhamnetin 3-O-[b-D-xylopyranosyl-(1->6)-b-D-glucopyranoside]
		1-Methoxy-1-(2,4,5-trimethoxyphenyl)-2-propanol
		Sphinganine
		LysoPC(24:0)
		LysoPC(24:1(15Z))
		Methionyl-Threonine

## Sheet: Supplementary Table 4
Supplementary Table S4. Differential metabolite profiling in mice: 0.25 g/L Nicotine vs. Saccharin group comparison.
Organ	NicoLow vs Saccharin differential metabolites	Differential metabolites were excluded from Saccharin	Young vs Old differential metabolites	NicoLow vs Saccharin and Young vs Old are common differential metabolites	Young vs Old	NicoLow vs Saccharin	KEGG pathway
Plasma	PC(16:0/16:0)	Polyoxyethylene (600) monoricinoleate	L-Threonine	3,4-Dihydroxyhydrocinnamic acid	down	down	Tyrosine metabolism
	Dodecanoylcarnitine	3,4-Dihydroxyhydrocinnamic acid	Sarcosine	PC(22:6(4Z,7Z,10Z,13Z,16Z,19Z)/18:1(11Z))	down	down	Arachidonic acid metabolism
	PC(22:6(4Z,7Z,10Z,13Z,16Z,19Z)/20:1(11Z))	L-Nicotine	D-Serine				alpha-Linolenic acid metabolism
	SM(d18:1/14:0)	Phosphocreatine	3-Hydroxybutyric acid				Retrograde endocannabinoid signaling
	L-Nicotine	3-Furoic acid	Inosine				Linoleic acid metabolism
	Decanoylcarnitine	Kynurenic acid	Allopurinol-1-ribonucleoside				Glycerophospholipid metabolism
	SM(d18:0/18:0)	PC(22:6(4Z,7Z,10Z,13Z,16Z,19Z)/18:1(11Z))	Inosinic acid				Choline metabolism in cancer
	Cholesterol sulfate	Glyceric acid	Adenosine	alpha-Micropteroxanthin B	up	down
	L-Octanoylcarnitine	alpha-Micropteroxanthin B	Oxidized-adrenal-ferredoxin	Dodecanoylcarnitine	up	down
	PC(20:1(11Z)/15:0)	Decanoylcarnitine	Urocanic acid	L-3-Phenyllactic acid	up	down	Phenylalanine metabolism
	Kynurenic acid	PC(22:6(4Z,7Z,10Z,13Z,16Z,19Z)/20:1(11Z))	Indoxyl sulfate	Sphinganine	up	up	Sphingolipid signaling pathway
	PC(22:6(4Z,7Z,10Z,13Z,16Z,19Z)/18:1(11Z))	Dodecanoylcarnitine	PC(16:0/16:0)				Sphingolipid metabolism
	PC(16:1(9Z)/15:0)	L-Octanoylcarnitine	Dodecanoylcarnitine
	3-Furoic acid	Sphinganine	Hippuric acid
	MethylIndole-3-acetate	L-3-Phenyllactic acid	L-Serine
	Glyceric acid		N-Acetyl-glucosamine 1-phosphate
	LysoPA(16:0/0:0)		Orotate
	PE(20:2(11Z,14Z)/14:0)		cis-Aconitic acid
	PE(22:2(13Z,16Z)/14:1(9Z))		1-Methylhistamine
	L-3-Phenyllactic acid		ADP
	Prostaglandin B2		L-Lactic acid
	SM(d18:0/16:0)		L-Palmitoylcarnitine
	PC(P-18:1(9Z)/15:0)		Equol
	Phosphocreatine		1,11-Undecanedicarboxylic acid
	LysoPE(16:0/0:0)		8-Hydroxy-2'-deoxyguanosine
	PE(16:0/20:4(5Z,8Z,11Z,14Z))		(-)-Gallocatechin
	Resveratrol		Leucinic acid
	Polyoxyethylene (600) monoricinoleate		Indolelactic acid
	SM(d17:1/24:1(15Z))		Fructose 1,6-bisphosphate
	SM(d18:0/18:1(9Z))		Dihydroxyacetone phosphate
	SM(d18:1/18:1(9Z))		Ergothioneine
	alpha-Micropteroxanthin B		D-Pantothenic acid
	3,4-Dihydroxyhydrocinnamic acid		4-Guanidinobutanoic acid
	LysoPC(22:0)		PC(22:5(7Z,10Z,13Z,16Z,19Z)/18:1(11Z))
	Sphinganine		Guanosine
			SM(d18:1/14:0)
			N-Acetylneuraminic acid
			Threonic acid
			7-Methylguanosine
			L-Leucine
			Prolyl-Valine
			Fructose-1P
			PC(16:0/14:1(9Z))
			Malonic acid
			Thymine
			2-Amino-6-methyldipyrido[1,2-a:3',2'-d]imidazole
			Itaconic acid
			SM(d18:0/18:0)
			Thromboxane B2
			N-Palmitoylsphingosine
			Nicotinamide
			N-Acetylserine
			gamma-Glutamylisoleucine
			2-Methylbutyroylcarnitine
			Adenosine monophosphate
			Prostaglandin E2
			2-Hydroxyethanesulfonate
			Oxypurinol
			D-Ribulose 5-phosphate
			Docosahexaenoic acid
			Maltotriose
			6-Keto-prostaglandin F1a
			Adenosine monophosphate (AMP)
			N-Acetylglycine
			Uridine diphosphate glucuronic acid
			SM(d18:1/22:0)
			H-LEU-VAL-OH
			2-{[3,4-dihydroxy-2,5-bis(hydroxymethyl)oxolan-2-yl]oxy}-6-(hydroxymethyl)oxane-3,4,5-triol
			Cytosine
			UDP-N-acetyl-alpha-D-galactosamine
			Guanosine monophosphate
			N-Alpha-acetyllysine
			N-a-Acetyl-L-arginine
			Xylitol
			Gentisaldehyde
			PC(22:6(4Z,7Z,10Z,13Z,16Z,19Z)/18:1(11Z))
			Cis-zeatin-O-glucoside
			3-Methylhistidine
			PC(15:0/16:0)
			PC(P-16:0/22:4(7Z,10Z,13Z,16Z))
			PC(22:4(7Z,10Z,13Z,16Z)/18:2(9Z,12Z))
			Uridine 5'-diphosphate
			PC(16:1(9Z)/15:0)
			Valyl-Lysine
			Prunetin
			Palmitoylethanolamide
			Phenylalanyl-Glycine
			Triethanolamine
			Adrenic acid
			2,4-Dihydroxybenzoic acid
			Valyl-Alanine
			Trigonelline
			(22E,24R)-Stigmasta-4,22-diene-3,6-dione
			MethylIndole-3-acetate
			myo-Inositol
			2-Methyl-1-methylthio-2-butene
			(6beta,24R)-6-Hydroxystigmast-4-en-3-one
			1-Aminopropan-2-ol
			Linoleic acid
			7-Methylxanthine
			Cervonyl carnitine
			1-Hexanethiol
			AICAR
			p-Cresol sulfate
			Epidermin
			Oxoglutaric acid
			Serotonin
			GDP-alpha-D-mannose(2-)
			Arachidonic acid
			Diatretin 2
			Adenosine diphosphate ribose
			PE(22:2(13Z,16Z)/14:1(9Z))
			L-3-Phenyllactic acid
			dGTP
			N-Glycolylneuraminic acid
			Maltol
			2-Hydroxyadipic acid
			Benzoic acid
			Prostaglandin B2
			Maltotetraose
			PC(16:1(9Z)/16:1(9Z))
			Eicosapentaenoic acid
			PC(P-18:1(9Z)/15:0)
			4-Hydroxyphenylpyruvate
			Pyrrolidonecarboxylic acid
			Proline betaine
			cis-5-Tetradecenoylcarnitine
			N-Methoxyspirobrassinol
			N-(2-Methylpropyl)acetamide
			Heptadecanoyl carnitine
			Homovanillic acid sulfate
			Mesylate
			Mecarbam
			LysoPE(16:0/0:0)
			Thiomorpholine 3-carboxylate
			5'-Deoxy-5'-(methylsulfinyl)adenosine
			PE(22:4(7Z,10Z,13Z,16Z)/14:0)
			Pyroglutamic acid
			PE(16:0/20:4(5Z,8Z,11Z,14Z))
			3-Acetamidobutanal
			Heteroxanthin
			Kaempferide 7-glucoside
			alpha-Linolenic acid
			Guanosine diphosphate
			1,5-Anhydrosorbitol
			N-Hydroxy-1-aminonaphthalene
			15-Methylpalmitate
			SM(d18:1/24:0)
			3-Methylcytosine
			D-Phenyllactic acid
			2-Acetylthiazole
			5-Methylcytosine
			PE(18:0/14:1(9Z))
			Pipertipine
			L-Theanine
			beta-Alanine
			Aconine
			SM(d17:1/24:1(15Z))
			Ganoderiol G
			SM(d18:0/18:1(9Z))
			SM(d18:1/18:1(9Z))
			SM(d16:1/24:1(15Z))
			Leukotriene B4
			Traumatic acid
			Prostaglandin D1
			Zedoarondiol
			alpha-Micropteroxanthin B
			3,4-Dihydroxyhydrocinnamic acid
			L-Gulose
			12-HETE
			N-Formyl-L-aspartate
			Undecanoic acid
			Vaccenic acid
			L-Pipecolic acid
			Hydroquinone
			D-Ribose
			3alpha,4,5,7alpha-Tetrahydro-5-hydroxy-1H-isoindole-1,3(2H)-dione
			Ganoderiol H
			L-Erythrulose
			Spathulenol
			Glutaric acid
			Tetradecanoylcarnitine
			Pyrrolidine
			Acetylhomoserine
			Palmitic acid
			1-(4-Hydroxy-3-methoxyphenyl)-3-decanone
			Mandelic acid
			p-Aminobenzoic acid
			Linoelaidyl carnitine
			trans-Geranylgeranylbixin
			Purine
			Sphinganine
			3-Amino-2-piperidone
liver	Allopurinol-1-ribonucleoside	Oxoamide	L-Threonine	D-Xylose	up	up	Pentose and glucuronate interconversions
	Gingerol	Dide-O-methylsimmondsin	3-Hydroxybutyric acid				ABC transporters
	Uridine	L-Pipecolic acid	SM(d18:1/16:0)				Amino sugar and nucleotide sugar metabolism
	Betaine	L-Leucine	L-Phenylalanine	O-Phosphotyrosine	down	up
	Salviaflaside methyl ester	Taurine	N-Acetyl-L-alanine	Zedoarondiol	down	up
	Oleoyl glycine	O-Phosphotyrosine	Adenosine	Polyoxyethylene (600) monoricinoleate	up	up
	L-Valine	Polyoxyethylene (600) monoricinoleate	L-Norleucine	1-Hexanethiol	down	up
	8-Hydroxy-2'-deoxyguanosine	Adrenic acid	Thiamine	Dide-O-methylsimmondsin	up	up
	L-Leucine	D-Fructose	L-Acetylcarnitine
	D-Fructose	D-Xylulose	Indoxyl sulfate
	Guanine	D-Xylose	PC(16:0/16:0)
	D-Xylose	L-Valine	Dodecanoylcarnitine
	2-Ketobutyric acid	Pelargonic acid	Pyrophosphate
	Oxoamide	Succinic anhydride	N6-Methyladenosine
	D-Xylulose	2-Aminobenzoic acid	1,11-Undecanedicarboxylic acid
	Pinostrobin chalcone	2-Ketobutyric acid	Indolelactic acid
	3-Furoic acid	LysoPC(22:1(13Z))	L-Tyrosine
	Adrenic acid	1-Hexanethiol	Ergothioneine
	Taurine	Uridine	D-Pantothenic acid
	1-Hexanethiol	Zedoarondiol	4-Guanidinobutanoic acid
	Beta-Glycerophosphoric acid	Oleoyl glycine	PC(22:6(4Z,7Z,10Z,13Z,16Z,19Z)/20:1(11Z))
	LysoPE(16:0/0:0)	Pinostrobin chalcone	Aminoadipic acid
	Bisosthenon B	Bisosthenon B	SM(d18:1/14:0)
	Polyoxyethylene (600) monoricinoleate	3-Furoic acid	LysoPE(18:1(9Z)/0:0)
	Dide-O-methylsimmondsin	Guanine	Threonic acid
	O-Phosphotyrosine	Gingerol	7-Methylguanosine
	Zedoarondiol		Prolyl-Valine
	2-Aminobenzoic acid		Fructose-1P
	L-Pipecolic acid		PC(16:0/14:1(9Z))
	Succinic anhydride		3-Phosphoglyceric acid
	Pelargonic acid		Methylmalonic acid
	LysoPC(22:1(13Z))		2,3-Dihydro-2-phenyl-4H-benzopyran-4-one
			Thymine
			PC(22:2(13Z,16Z)/15:0)
			Butyrylcarnitine
			PC(20:1(11Z)/14:0)
			2-Amino-6-methyldipyrido[1,2-a:3',2'-d]imidazole
			Cytidine monophosphate
			SM(d18:0/18:0)
			FAD
			Nicotinamide
			DL-Phenylalanine
			PC(22:4(7Z,10Z,13Z,16Z)/15:0)
			Adenylsuccinic acid
			D-Ribulose 5-phosphate
			Cholesterol sulfate
			Docosahexaenoic acid
			L-2-Hydroxyglutaric acid
			SM(d18:1/24:1(15Z))
			Argininosuccinic acid
			N-Acetylglycine
			NAD
			D-Glucuronic acid
			D-Xylose
			UDP-N-acetyl-alpha-D-galactosamine
			Nicotinamide N-oxide
			Choline
			Xylitol
			PC(22:6(4Z,7Z,10Z,13Z,16Z,19Z)/18:1(11Z))
			Cis-zeatin-O-glucoside
			Vitamin A
			PC(15:0/16:0)
			Prostaglandin I2
			PC(16:1(9Z)/15:0)
			Valyl-Lysine
			Prunetin
			2,4-Dihydroxybenzoic acid
			SM(d17:1/24:0)
			N-[(Ethoxycarbonyl)methyl)-p-menthane-3-carboxamide
			Phosphodimethylethanolamine
			Trigonelline
			MethylIndole-3-acetate
			Sucrose
			LysoPE(16:1(9Z)/0:0)
			N(6)-(1,2-dicarboxyethyl)AMP
			Betaine aldehyde
			(6beta,24R)-6-Hydroxystigmast-4-en-3-one
			1-Aminopropan-2-ol
			Linoleic acid
			PC(22:5(4Z,7Z,10Z,13Z,16Z)/20:5(5Z,8Z,11Z,14Z,17Z))
			Cervonyl carnitine
			1-Hexanethiol
			Citicoline
			AICAR
			p-Cresol sulfate
			Epidermin
			Serotonin
			3-Hydroxymethylglutaric acid
			Glucohesperalin
			Beta-Glycerophosphoric acid
			Oxytetracycline
			Arachidonic acid
			Linoelaidic acid
			5,7-dihydroxy-2-phenyl-6-[3,4,5-trihydroxy-6-(hydroxymethyl)oxan-2-yl]-8-(3,4,5-trihydroxyoxan-2-yl)-4H-chromen-4-one
			Adenosine diphosphate ribose
			3,4-Dihydro-2H-1-benzopyran-2-one
			L-Methionine
			Niacinamide
			S-Adenosylmethionine
			SM(d18:0/16:0)
			Eicosapentaenoic acid
			Aspartyl-Glutamate
			Proline betaine
			N-Methoxyspirobrassinol
			N-(2-Methylpropyl)acetamide
			6-phosphonatooxy-D-gluconate
			LysoPE(16:0/0:0)
			Pyroglutamic acid
			L-Carnitine
			3-Acetamidobutanal
			Heteroxanthin
			2,4,6-Octatriynoic acid
			alpha-Linolenic acid
			2-Hydroxycinnamic acid
			1,5-Anhydrosorbitol
			PC(14:0/16:0)
			5'-Methylthioadenosine
			SM(d18:1/24:0)
			Malonylcarnitine
			Polyoxyethylene (600) monoricinoleate
			Dide-O-methylsimmondsin
			2-Acetylthiazole
			PC(22:1(13Z)/14:0)
			16-Methylheptadecanoic acid
			1,7-Dimethyluric acid
			PE(18:0/14:1(9Z))
			Ascorbic acid
			O-Phosphotyrosine
			SM(d17:1/24:1(15Z))
			Ganoderiol G
			SM(d18:0/18:1(9Z))
			3-Methylguanine
			Leukotriene B4
			Traumatic acid
			Zedoarondiol
			D-Arabitol
			3-Acetyl-2,7-naphthyridine
			PI(20:2(11Z,14Z)/18:2(9Z,12Z))
			2',6'-Dihydroxy-4'-methoxyacetophenone
			L-Gulose
			PC(18:2(9Z,12Z)/15:0)
			Pantetheine 4'-phosphate
			12-HETE
			Imidazoleacetic acid
			N-Formyl-L-aspartate
			Vaccenic acid
			Pyrrole-2-carboxylic acid
			Hydroquinone
			3alpha,4,5,7alpha-Tetrahydro-5-hydroxy-1H-isoindole-1,3(2H)-dione
			13-cis-Retinal
			Ganoderiol H
			Bovinic acid
			5'-Deoxy-5-fluorocytidine
			L-Erythrulose
			PI(16:1(9Z)/18:1(11Z))
			LysoPC(16:0)
			1-Nonene
			Pyrrolidine
			LysoPC(18:2(9Z,12Z))
			Palmitic acid
			Hypogeic acid
			CDP-Ethanolamine
			1-(4-Hydroxy-3-methoxyphenyl)-3-decanone
			PI(22:5(4Z,7Z,10Z,13Z,16Z)/16:0)
			(Â±)-Flufenprox
			(2E,11Z)-5-[5-(Methylthio)-4-penten-2-ynyl]-2-furanacrolein
			Purine
			Petroselinic acid
			Sphinganine
			LysoPC(24:0)
			Isoleucyl-Leucine
			LysoPC(15:0)
Pancreas	Cotinine	PC(22:2(13Z,16Z)/16:1(9Z))	cis,cis-Muconic acid	Guanosine	down	down	Purine metabolism
	L-Histidine	Citramalic acid	Sarcosine				ABC transporters
	8-Hydroxy-2'-deoxyguanosine	L-Nicotine	3-Hydroxybutyric acid	Guanine	down	down	Purine metabolism
	L-Tryptophan	Cotinine	Inosine	8-Hydroxy-2'-deoxyguanosine	down	down
	Guanosine	Indoleacetaldehyde	O-Phosphoethanolamine
	L-Leucine	Guanosine	Maleic acid
	L-Nicotine	1-Oleoylglycerophosphoinositol	Urocanic acid
	Guanine	3-Indoleacrylic acid	Thiamine
	3-Indoleacrylic acid	Carvyl propionate	Hippuric acid
	Indoleacetaldehyde	Tyrosine methylester	L-Malic acid
	PC(22:2(13Z,16Z)/16:1(9Z))	2-Hydroxycinnamic acid	Hypotaurine
	PC(16:1(9Z)/15:0)	2,5-Dihydro-2,4,5-trimethylthiazole	Uridine
	Tyrosine methylester	1H-Indole-2,3-dione	N-Acetyl-glucosamine 1-phosphate
	Citramalic acid	Acetoacetic acid	cis-Aconitic acid
	2-Hydroxycinnamic acid	L-Histidine	L-Palmitoylcarnitine
	1H-Indole-2,3-dione	8-Hydroxy-2'-deoxyguanosine	Citrulline
	1-Oleoylglycerophosphoinositol	L-Tryptophan	N6-Methyladenosine
	2,5-Dihydro-2,4,5-trimethylthiazole	Guanine	N-Acetylglutamic acid
	Carvyl propionate	PC(16:1(9Z)/15:0)	1,11-Undecanedicarboxylic acid
	Acetoacetic acid		Oleoyl glycine
			L-Valine
			8-Hydroxy-2'-deoxyguanosine
			(-)-Gallocatechin
			Indolelactic acid
			Ergothioneine
			4-Guanidinobutanoic acid
			PC(22:5(7Z,10Z,13Z,16Z,19Z)/18:1(11Z))
			Guanosine
			S-Adenosylhomocysteine
			D-Sedoheptulose 7-phosphate
			Prolyl-Valine
			3-Phosphoglyceric acid
			Methylmalonic acid
			H-PHE-PRO-OH
			Butyrylcarnitine
			2-Amino-6-methyldipyrido[1,2-a:3',2'-d]imidazole
			PC(22:2(13Z,16Z)/14:1(9Z))
			gamma-Glutamylisoleucine
			Guanine
			DL-Phenylalanine
			Dimethylglycine
			Adenosine monophosphate
			2-Hydroxyethanesulfonate
			L-Rhamnose
			Adenylsuccinic acid
			D-Ribulose 5-phosphate
			Succinyladenosine
			(R)-lipoic acid
			Adenosine monophosphate (AMP)
			N-Acetylglycine
			Uridine diphosphate glucuronic acid
			NAD
			H-LEU-VAL-OH
			PC(22:5(7Z,10Z,13Z,16Z,19Z)/15:0)
			PC(P-18:1(9Z)/16:1(9Z))
			N-Acetylaspartylglutamic acid
			Xanthurenic acid
			UDP-N-acetyl-alpha-D-galactosamine
			Guanosine monophosphate
			Choline
			L-Asparagine
			4-Deoxyerythronic acid
			Pinostrobin chalcone
			2-O-(5,8,11,14,17-Eicosapentaenoyl)-1-O-hexadecylglycero-3-phosphocholine
			Uridine 5'-diphosphate
			3-Furoic acid
			PC(P-18:1(11Z)/20:5(5Z,8Z,11Z,14Z,17Z))
			Hydroxypropionic acid
			2,4-Dihydroxybenzoic acid
			SM(d17:1/24:0)
			N-[(Ethoxycarbonyl)methyl)-p-menthane-3-carboxamide
			Trigonelline
			MethylIndole-3-acetate
			Glycine
			N(6)-(1,2-dicarboxyethyl)AMP
			Betaine aldehyde
			(6beta,24R)-6-Hydroxystigmast-4-en-3-one
			1-Aminopropan-2-ol
			alpha-Ketoisovaleric acid
			PC(P-18:0/20:5(5Z,8Z,11Z,14Z,17Z))
			Cervonyl carnitine
			Citicoline
			LysoPC(18:3(6Z,9Z,12Z))
			PI(20:2(11Z,14Z)/16:0)
			Oxoglutaric acid
			Diatretin 2
			PC(22:5(4Z,7Z,10Z,13Z,16Z)/14:0)
			7-Ketodeoxycholic acid
			Eicosapentaenoic acid
			PC(P-18:1(9Z)/15:0)
			Pyrrolidonecarboxylic acid
			Proline betaine
			N-Methoxyspirobrassinol
			N-(2-Methylpropyl)acetamide
			Mesylate
			6-phosphonatooxy-D-gluconate
			Pyroglutamic acid
			D-Glutamine
			Dimethylethanolamine
			3-Acetamidobutanal
			Heteroxanthin
			1,5-Anhydrosorbitol
			PC(20:5(5Z,8Z,11Z,14Z,17Z)/18:1(11Z))
			L-cis-3-Amino-2-pyrrolidinecarboxylic acid
			D-Phenyllactic acid
			2-Pyrrolidinone
			Alanyl-Glutamine
			1,7-Dimethyluric acid
			N-Acetyl-L-methionine
			L-Theanine
			Indole-5,6-quinone
			LysoPC(P-18:1(9Z))
			Glycerylphosphorylethanolamine
			3'-UMP
			SM(d17:1/24:1(15Z))
			Ganoderiol G
			SM(d18:1/18:1(9Z))
			2',6'-Dihydroxy-4'-methoxyacetophenone
			Undecanoic acid
			L-Pipecolic acid
			Hydroquinone
			D-Ribose
			Ganoderiol H
			5'-Deoxy-5-fluorocytidine
			Pelargonic acid
			PI(16:1(9Z)/18:1(11Z))
			IDP
			1-Deoxy-D-xylulose 5-phosphate
			Palmitic acid
			CDP-Ethanolamine
			1-(4-Hydroxy-3-methoxyphenyl)-3-decanone
			(Â±)-Flufenprox
			(2E,11Z)-5-[5-(Methylthio)-4-penten-2-ynyl]-2-furanacrolein
			LysoPC(16:1(9Z)/0:0)
			trans-Geranylgeranylbixin
			Sphinganine
WAT	Cytidine	PC(22:5(4Z,7Z,10Z,13Z,16Z)/20:5(5Z,8Z,11Z,14Z,17Z))	Pentanenitrile	Glucose 6-phosphate	down	down	Central carbon metabolism in cancer
	L-Malic acid	Glucose 6-phosphate	Glyoxylic acid				Prolactin signaling pathway
	1-Methylhistamine	Glycolic acid	Cotinine				Neomycin, kanamycin and gentamicin biosynthesis
	beta-Hydroxypyruvic acid	Maltol	Cytidine				Insulin secretion
	S-Adenosylhomocysteine	MethylIndole-3-acetate	L-Threonine				Thyroid hormone synthesis
	Quinone	5-Methylcytosine	Sarcosine				Insulin resistance
	Thromboxane B2	6-Keto-prostaglandin F1a	L-Proline				Starch and sucrose metabolism
	SM(d18:1/24:1(15Z))	12-HETE	D-Serine				Inositol phosphate metabolism
	6-Keto-prostaglandin F1a	Acetylhomoserine	L-Phenylalanine				Carbohydrate digestion and absorption
	5,5-Dimethyl-2(5H)-furanone	L-Malic acid	Gingerol				Diabetic cardiomyopathy
	Glucose 6-phosphate	Methyl citronellate	L-Histidine	MethylIndole-3-acetate	down	down
	PC(22:6(4Z,7Z,10Z,13Z,16Z,19Z)/18:1(11Z))	5'-Deoxy-5-fluorocytidine	Oxidized-adrenal-ferredoxin	Maltol	down	down
	Prostaglandin I2	1-Methylhistamine	L-Norleucine	Glycolic acid	down	down	Fatty acid degradation
	Glyceraldehyde	Cytidine	Urocanic acid	2-Acetylthiazole	down	down
	Bergenin	Prostaglandin I2	L-Serine	Glyceraldehyde	down	down
	MethylIndole-3-acetate	Ascorbic acid	Phosphorylcholine	Cytidine	down	down	ABC transporters
	PC(22:5(4Z,7Z,10Z,13Z,16Z)/20:5(5Z,8Z,11Z,14Z,17Z))	Bergenin	cis-Aconitic acid				Pyrimidine metabolism
	Maltol	S-Adenosylhomocysteine	Anserine	Prostaglandin I2	down	down	VEGF signaling pathway
	Methyl citronellate	Thromboxane B2	1-Methylhistamine				Vascular smooth muscle contraction
	Glycolic acid	2-Acetylthiazole	Betaine				Platelet activation
	2-Acetylthiazole	SM(d18:1/24:1(15Z))	L-Lactic acid				cAMP signaling pathway
	5-Methylcytosine	PC(22:6(4Z,7Z,10Z,13Z,16Z,19Z)/18:1(11Z))	Citrulline				Arachidonic acid metabolism
	Ascorbic acid	Glyceraldehyde	Succinic acid semialdehyde				Neuroactive ligand-receptor interaction
	12-HETE	beta-Hydroxypyruvic acid	N-Methylsalsolinol	1-Methylhistamine	down	down	Histidine metabolism
	5'-Deoxy-5-fluorocytidine		1,11-Undecanedicarboxylic acid	beta-Hydroxypyruvic acid	down	down
	Acetylhomoserine		L-Valine	6-Keto-prostaglandin F1a	down	down	Arachidonic acid metabolism
			L-Arginine
			Indolelactic acid
			beta-Hydroxypyruvic acid
			L-Tyrosine
			Ergothioneine
			D-Pantothenic acid
			4-Guanidinobutanoic acid
			N2-gamma-Glutamylglutamine
			PC(18:1(11Z)/14:0)
			PC(20:2(11Z,14Z)/14:0)
			Phenylalanyl-Serine
			Threonic acid
			PE(16:0/18:2(9Z,12Z))
			Carboxytolbutamide
			Prolyl-Valine
			Fructose-1P
			PC(22:4(7Z,10Z,13Z,16Z)/14:0)
			Malonic acid
			PC(20:2(11Z,14Z)/15:0)
			L-Lysine
			Butyrylcarnitine
			PC(20:1(11Z)/14:0)
			2-Amino-6-methyldipyrido[1,2-a:3',2'-d]imidazole
			PC(22:2(13Z,16Z)/14:1(9Z))
			N-Palmitoylsphingosine
			Asymmetric dimethylarginine
			gamma-Glutamylisoleucine
			DL-Phenylalanine
			2-Methylbutyroylcarnitine
			PC(22:4(7Z,10Z,13Z,16Z)/15:0)
			N-Formyl-L-methionine
			6-Keto-prostaglandin F1a
			Argininosuccinic acid
			D-Aspartic acid
			Isoleucyl-Isoleucine
			Methoxypyrazine
			Butylamine
			5,5-Dimethyl-2(5H)-furanone
			H-LEU-VAL-OH
			Xanthurenic acid
			Indoleacetaldehyde
			PC(22:5(7Z,10Z,13Z,16Z,19Z)/18:3(6Z,9Z,12Z))
			Glucose 6-phosphate
			Choline
			L-Kynurenine
			Cis-zeatin-O-glucoside
			2-Oxovaleric acid
			L-trans-4-Methyl-2-pyrrolidinecarboxylic acid
			Prostaglandin I2
			Glyceraldehyde
			Valyl-Lysine
			Palmitoylethanolamide
			Phenylalanyl-Glycine
			Alanyl-Isoleucine
			N-[(Ethoxycarbonyl)methyl)-p-menthane-3-carboxamide
			PC(15:0/20:5(5Z,8Z,11Z,14Z,17Z))
			Trigonelline
			MethylIndole-3-acetate
			Taurine
			Creatine
			LysoPE(16:1(9Z)/0:0)
			LysoPA(16:0/0:0)
			Bergapten
			2-Methyl-1-methylthio-2-butene
			1-Aminopropan-2-ol
			1-Hexanethiol
			Tromethamine
			Epidermin
			PI(20:2(11Z,14Z)/16:0)
			Tauroursodeoxycholic acid
			Ornithine
			Glucohesperalin
			Linoelaidic acid
			3,4-Dihydro-2H-1-benzopyran-2-one
			PE(16:0/18:3(9Z,12Z,15Z))
			PE(22:2(13Z,16Z)/14:1(9Z))
			L-3-Phenyllactic acid
			7-Ketodeoxycholic acid
			N-Glycolylneuraminic acid
			Maltol
			L-Methionine
			Benzoic acid
			Medicarpin
			Citraconic acid
			2,4-Diamino-6-nitrotoluene
			PC(16:1(9Z)/16:1(9Z))
			SM(d18:0/16:0)
			gamma-Glutamylglutamic acid
			Eicosapentaenoic acid
			3-Methyl-2-oxopentanoate
			Proline betaine
			Phenylalanyl-Histidine
			N-Methoxyspirobrassinol
			PC(20:3(8Z,11Z,14Z)/14:0)
			Morpholine
			Nb-Palmitoyltryptamine
			Palmitoleoyl Ethanolamide
			Prenyl isobutyrate
			D-Glutamine
			Citramalic acid
			2-Methoxy-5-methylpyrazine
			Glycolic acid
			Dimethylethanolamine
			Heteroxanthin
			2,4,6-Octatriynoic acid
			L-Arabitol
			1,5-Anhydrosorbitol
			Piperidine
			Naringin
			PC(14:0/16:0)
			5'-Methylthioadenosine
			L-cis-3-Amino-2-pyrrolidinecarboxylic acid
			2-Acetylthiazole
			Alanyl-Glutamine
			Pipertipine
			N-Acetyl-L-phenylalanine
			Phenylalanyl-Gamma-glutamate
			1H-Indole-2,3-dione
			N-Acetyl-L-methionine
			L-Theanine
			a-L-Arabinofuranosyl-(1->3)-[a-L-arabinofuranosyl-(1r5)]-L-arabinose
			Indole-5,6-quinone
			O-Phosphotyrosine
			Gastrodin
			beta-Alanine
			Glycerylphosphorylethanolamine
			Aconine
			Ganoderiol G
			1-Oleoylglycerophosphoinositol
			Tryptophyl-Valine
			Histidinal
			3-Methylguanine
			Zedoarondiol
			3-Acetyl-2,7-naphthyridine
			trans-Hexadec-2-enoyl carnitine
			Pantetheine 4'-phosphate
			3-beta-Hydroxy-4-beta-methyl-5-alpha-cholest-7-ene-4-alpha-carbaldehyde
			Undecanoic acid
			Hydroquinone
			13-L-Hydroperoxylinoleic acid
			Ganoderiol H
			Succinic anhydride
			Taurochenodesoxycholic acid
			L-Erythrulose
			Zymonic acid
			LysoPC(16:0)
			Acetone cyanohydrin
			1-Nonene
			Pyrrolidine
			1-Deoxy-D-xylulose 5-phosphate
			Palmitic acid
			1-(4-Hydroxy-3-methoxyphenyl)-3-decanone
			LysoPC(14:0/0:0)
			Mandelic acid
			PI(22:5(4Z,7Z,10Z,13Z,16Z)/16:0)
			(Â±)-Flufenprox
			Gyromitrin
			LysoPC(18:1(9Z))
			LysoPC(16:1(9Z)/0:0)
			Isorhamnetin 3-O-[b-D-xylopyranosyl-(1->6)-b-D-glucopyranoside]
			Sphinganine
			3-Amino-2-piperidone
			Isoleucyl-Leucine
			Methionyl-Threonine
			Pterin
			L-Hexanoylcarnitine
Muscle	Cotinine	L-Nicotine	Hydrogen phosphate	Oxoamide	down	up
	L-Nicotine	Oxoamide	cis,cis-Muconic acid
	Oxoamide	Cotinine	Cytidine
	PC(22:5(4Z,7Z,10Z,13Z,16Z)/20:5(5Z,8Z,11Z,14Z,17Z))	PC(22:5(4Z,7Z,10Z,13Z,16Z)/14:0)	L-Threonine
	PC(22:5(4Z,7Z,10Z,13Z,16Z)/14:0)	LysoPC(20:3(5Z,8Z,11Z))	Sarcosine
	N-Acetyl-L-methionine		D-Serine
	LysoPC(20:3(5Z,8Z,11Z))		3-Hydroxybutyric acid
			Histamine
			Inosine
			Allopurinol-1-ribonucleoside
			L-Phenylalanine
			Propionylcarnitine
			Maleic acid
			Oxidized-adrenal-ferredoxin
			L-Norleucine
			L-Acetylcarnitine
			Indoxyl sulfate
			PC(16:0/16:0)
			L-Malic acid
			L-Serine
			Citric acid
			cis-Aconitic acid
			Anserine
			1-Methylhistamine
			ADP
			Betaine
			Salviaflaside methyl ester
			L-Lactic acid
			L-Palmitoylcarnitine
			Equol
			2-Hydroxy-3-methylbutyric acid
			Carnosine
			Succinic acid semialdehyde
			N-Methylsalsolinol
			L-Valine
			L-Tryptophan
			Leucinic acid
			Indolelactic acid
			Dihydroxyacetone phosphate
			beta-Hydroxypyruvic acid
			L-Tyrosine
			D-Pantothenic acid
			PC(22:6(4Z,7Z,10Z,13Z,16Z,19Z)/20:1(11Z))
			PC(18:1(11Z)/14:0)
			PC(22:5(7Z,10Z,13Z,16Z,19Z)/18:1(11Z))
			Aminoadipic acid
			Allantoin
			Guanosine
			SM(d18:1/14:0)
			S-Adenosylhomocysteine
			Phenylalanyl-Serine
			Carboxytolbutamide
			PC(16:0/14:1(9Z))
			Malonic acid
			[(2R,3S,4R,5R)-5-(2,4-dioxo-1,2,3,4-tetrahydropyrimidin-1-yl)-3,4-dihydroxyoxolan-2-yl]methyl {[(3R,4S,5S,6R)-3,4,5-trihydroxy-6-(hydroxymethyl)oxan-2-yl phosphonato]oxy}phosphonate
			Uridine 5'-monophosphate
			H-PHE-PRO-OH
			PC(14:0/14:0)
			2,3-Dihydro-2-phenyl-4H-benzopyran-4-one
			Butyrylcarnitine
			2-Amino-6-methyldipyrido[1,2-a:3',2'-d]imidazole
			Uric acid
			Metenamine
			gamma-Glutamylisoleucine
			DL-Phenylalanine
			3-Indoleacrylic acid
			Adenosine monophosphate
			2-Hydroxyethanesulfonate
			Oxypurinol
			L-Aspartic acid
			SM(d18:1/24:1(15Z))
			N-Formyl-L-methionine
			Argininosuccinic acid
			Succinyladenosine
			(R)-lipoic acid
			Adenosine monophosphate (AMP)
			D-Aspartic acid
			Isoleucyl-Isoleucine
			Methoxypyrazine
			Butylamine
			1-Methylhistidine
			Uridine diphosphate glucuronic acid
			H-LEU-VAL-OH
			Methionyl-Leucine
			PC(P-18:1(9Z)/16:1(9Z))
			N-Acetylaspartylglutamic acid
			PC(20:1(11Z)/15:0)
			2-Ketobutyric acid
			Oxoamide
			PC(22:5(7Z,10Z,13Z,16Z,19Z)/18:3(6Z,9Z,12Z))
			N-a-Acetyl-L-arginine
			p-Anisic acid
			Xylitol
			PC(22:6(4Z,7Z,10Z,13Z,16Z,19Z)/18:1(11Z))
			3-Methylhistidine
			PC(15:0/16:0)
			PC(22:5(4Z,7Z,10Z,13Z,16Z)/P-18:1(11Z))
			Pinostrobin chalcone
			2-O-(5,8,11,14,17-Eicosapentaenoyl)-1-O-hexadecylglycero-3-phosphocholine
			N-Acetylglutamine
			PC(22:4(7Z,10Z,13Z,16Z)/18:2(9Z,12Z))
			PC(18:1(11Z)/15:0)
			Bergenin
			Valyl-Lysine
			(R)-Roemerine
			Phenylalanyl-Glycine
			PC(P-18:1(11Z)/20:5(5Z,8Z,11Z,14Z,17Z))
			Hydroxypropionic acid
			2,4-Dihydroxybenzoic acid
			Valyl-Alanine
			PC(15:0/20:5(5Z,8Z,11Z,14Z,17Z))
			Phosphodimethylethanolamine
			Trigonelline
			MethylIndole-3-acetate
			D-Gluconic acid
			Glyceric acid
			Methylimidazole acetaldehyde
			Taurine
			Glycine
			Methionyl-Hydroxyproline
			Bergapten
			N-Acetyldopamine
			Ursodeoxycholic acid
			2-Methyl-1-methylthio-2-butene
			1-Aminopropan-2-ol
			PC(P-18:0/20:5(5Z,8Z,11Z,14Z,17Z))
			PC(22:5(4Z,7Z,10Z,13Z,16Z)/20:5(5Z,8Z,11Z,14Z,17Z))
			(-)-Epicatechingallate
			Cervonyl carnitine
			Dantron
			1-Hexanethiol
			Tromethamine
			Epidermin
			PI(20:2(11Z,14Z)/16:0)
			Oxoglutaric acid
			Maltopentaose
			Tauroursodeoxycholic acid
			3-Hydroxymethylglutaric acid
			Beta-Glycerophosphoric acid
			D-Glycero-D-galacto-heptitol
			Dihydrouracil
			5'-Inosinic acid
			3,4-Dihydro-2H-1-benzopyran-2-one
			Alpha-D-Glucose
			L-3-Phenyllactic acid
			2-Hydroxyadipic acid
			L-Methionine
			7-Methylguanine
			PC(16:1(9Z)/16:1(9Z))
			2-Acetyl-3-methylpyrazine
			PC(P-18:1(9Z)/15:0)
			PS(22:4(7Z,10Z,13Z,16Z)/18:2(9Z,12Z))
			Aspartyl-Glutamate
			Proline betaine
			Phenylalanyl-Histidine
			N-Methoxyspirobrassinol
			N-(2-Methylpropyl)acetamide
			Heptadecanoyl carnitine
			PC(22:6(4Z,7Z,10Z,13Z,16Z,19Z)/16:1(9Z))
			Palmitoleoyl Ethanolamide
			PE(22:4(7Z,10Z,13Z,16Z)/14:0)
			2-Methoxy-5-methylpyrazine
			Glycolic acid
			Narceinone
			Dimethylethanolamine
			2,4,6-Octatriynoic acid
			L-Arabitol
			Piceatannol 4'-galloylglucoside
			2-Hydroxycinnamic acid
			Guanosine diphosphate
			1,5-Anhydrosorbitol
			Piperidine
			Maltohexaose
			PC(20:5(5Z,8Z,11Z,14Z,17Z)/18:1(11Z))
			N-Hydroxy-1-aminonaphthalene
			16(17)-EpDPE
			PC(14:0/16:0)
			2-[(5-Methylsulfinyl)-4-penten-2-ynylidene]-1,6-dioxaspiro[4.4]non-3-ene
			D-Phenyllactic acid
			Dide-O-methylsimmondsin
			2-Acetylthiazole
			Palmitoleic acid
			Pipertipine
			1H-Indole-2,3-dione
			a-L-Arabinofuranosyl-(1->3)-[a-L-arabinofuranosyl-(1r5)]-L-arabinose
			Indole-5,6-quinone
			LysoPC(P-18:1(9Z))
			Gastrodin
			beta-Alanine
			Glycerylphosphorylethanolamine
			Ganoderiol G
			PC(22:6(4Z,7Z,10Z,13Z,16Z,19Z)/16:0)
			Histidinal
			3-Methylguanine
			Glycyl-Phenylalanine
			SM(d18:1/20:0)
			PI(20:2(11Z,14Z)/18:2(9Z,12Z))
			3,4-Dihydroxyhydrocinnamic acid
			Pantetheine 4'-phosphate
			12-HETE
			3-beta-Hydroxy-4-beta-methyl-5-alpha-cholest-7-ene-4-alpha-carbaldehyde
			Undecanoic acid
			Hydroquinone
			2-Methyl-1-propylamine
			PE(20:0/18:4(6Z,9Z,12Z,15Z))
			Fumigaclavine A
			5'-Deoxy-5-fluorocytidine
			Pelargonic acid
			Tetradecanoylcarnitine
			Acetone cyanohydrin
			[4]-Gingerdiol 3,5-diacetate
			LysoPC(22:0)
			2-(3,4-dihydroxy-5-methoxyphenyl)-3,5,7-trihydroxy-4H-chromen-4-one
			1-Pyrroline
			1-(4-Hydroxy-3-methoxyphenyl)-3-decanone
			LysoPC(14:0/0:0)
			LysoPC(17:0)
			Mandelic acid
			(Â±)-Flufenprox
			Kojibiose
			(2E,11Z)-5-[5-(Methylthio)-4-penten-2-ynyl]-2-furanacrolein
			LysoPC(18:1(9Z))
			Isorhamnetin 3-O-[b-D-xylopyranosyl-(1->6)-b-D-glucopyranoside]
			1-Methoxy-1-(2,4,5-trimethoxyphenyl)-2-propanol
			Sphinganine
			LysoPC(24:0)
			LysoPC(24:1(15Z))
			Methionyl-Threonine

## Sheet: Supplementary Table 5
Supplementary Table S5. Differential metabolite profiling in mice: 0.5 g/L Nicotine vs. Saccharin group comparison.
Organ	NicHigh vs Saccharin differential metabolites	Differential metabolites were excluded from Saccharin	Old vs Young differential metabolites	NicoHigh vs Saccharin and Old vs Young are common differential metabolites	Old vs Young	NicoHigh vs Saccharin	KEGG pathway
Plasma	Cotinine	Polyoxyethylene (600) monoricinoleate	L-Threonine	3,4-Dihydroxyhydrocinnamic acid	up	down	Tyrosine metabolism
	Adenosine	3,4-Dihydroxyhydrocinnamic acid	Sarcosine	PC(22:6(4Z,7Z,10Z,13Z,16Z,19Z)/18:1(11Z))	up	down	Arachidonic acid metabolism
	PC(16:0/16:0)	L-Nicotine	D-Serine				alpha-Linolenic acid metabolism
	Betaine	Phosphocreatine	3-Hydroxybutyric acid				Retrograde endocannabinoid signaling
	Diethanolamine	3-Furoic acid	Inosine				Linoleic acid metabolism
	Prostaglandin D2	Kynurenic acid	Allopurinol-1-ribonucleoside				Glycerophospholipid metabolism
	N-Methylsalsolinol	PC(22:6(4Z,7Z,10Z,13Z,16Z,19Z)/18:1(11Z))	Inosinic acid				Choline metabolism in cancer
	PC(18:1(11Z)/14:0)	PC(22:6(4Z,7Z,10Z,13Z,16Z,19Z)/16:0)	Adenosine	Triethanolamine	up	down	Glycerophospholipid metabolism
	PC(22:5(7Z,10Z,13Z,16Z,19Z)/18:1(11Z))	L-Lysine	Oxidized-adrenal-ferredoxin	Adenosine	up	up	cAMP signaling pathway
	SM(d18:1/14:0)	PC(22:2(13Z,16Z)/15:0)	Urocanic acid				Regulation of lipolysis in adipocytes
	PC(20:2(11Z,14Z)/14:0)	Diethanolamine	Indoxyl sulfate				Renin secretion
	PC(22:2(13Z,16Z)/14:0)	Medicarpin	PC(16:0/16:0)				cGMP-PKG signaling pathway
	7-Methylguanosine	PC(22:2(13Z,16Z)/14:0)	Dodecanoylcarnitine				Sphingolipid signaling pathway
	PE(16:0/18:2(9Z,12Z))	Creatinine	Hippuric acid				Morphine addiction
	[(2R,3S,4R,5R)-5-(2,4-dioxo-1,2,3,4-tetrahydropyrimidin-1-yl)-3,4-dihydroxyoxolan-2-yl]methyl {[(3R,4S,5S,6R)-3,4,5-trihydroxy-6-(hydroxymethyl)oxan-2-yl phosphonato]oxy}phosphonate	Butylamine	L-Serine				Neuroactive ligand-receptor interaction
	L-Nicotine	PC(22:5(7Z,10Z,13Z,16Z,19Z)/15:0)	N-Acetyl-glucosamine 1-phosphate				Purine metabolism
	L-Lysine	SM(d16:1/24:1(15Z))	Orotate				Vascular smooth muscle contraction
	PC(22:2(13Z,16Z)/15:0)	LysoPC(16:0)	cis-Aconitic acid				Parkinson disease
	PC(20:1(11Z)/14:0)	3-beta-Hydroxy-4-beta-methyl-5-alpha-cholest-7-ene-4-alpha-carbaldehyde	1-Methylhistamine				Alcoholism
	SM(d18:0/18:0)	L-cis-3-Amino-2-pyrrolidinecarboxylic acid	ADP				ABC transporters
	PC(24:1(15Z)/14:1(9Z))	Beta-Glycerophosphoric acid	L-Lactic acid	PC(15:0/16:0)	down	up	Arachidonic acid metabolism
	Prostaglandin E2	Triethanolamine	L-Palmitoylcarnitine				alpha-Linolenic acid metabolism
	Cholesterol sulfate	LysoPC(20:0/0:0)	Equol				Retrograde endocannabinoid signaling
	SM(d18:1/24:1(15Z))	Traumatic acid	1,11-Undecanedicarboxylic acid				Linoleic acid metabolism
	Butylamine	Adenosine	8-Hydroxy-2'-deoxyguanosine				Glycerophospholipid metabolism
	SM(d18:1/22:0)	Mecarbam	(-)-Gallocatechin				Choline metabolism in cancer
	PC(22:5(7Z,10Z,13Z,16Z,19Z)/15:0)	PI(16:1(9Z)/18:1(11Z))	Leucinic acid	SM(d16:1/24:1(15Z))	down	up
	PC(P-18:1(9Z)/16:1(9Z))	SM(d18:1/22:0)	Indolelactic acid	SM(d18:1/22:0)	down	up	Sphingolipid signaling pathway
	PC(20:1(11Z)/15:0)	[(2R,3S,4R,5R)-5-(2,4-dioxo-1,2,3,4-tetrahydropyrimidin-1-yl)-3,4-dihydroxyoxolan-2-yl]methyl {[(3R,4S,5S,6R)-3,4,5-trihydroxy-6-(hydroxymethyl)oxan-2-yl phosphonato]oxy}phosphonate	Fructose 1,6-bisphosphate				Sphingolipid metabolism
	Kynurenic acid	Histidinal	Dihydroxyacetone phosphate				Necroptosis
	Oxoamide	L-Kynurenine	Ergothioneine	3alpha,4,5,7alpha-Tetrahydro-5-hydroxy-1H-isoindole-1,3(2H)-dione	up	down
	PC(22:5(7Z,10Z,13Z,16Z,19Z)/18:3(6Z,9Z,12Z))	Prostaglandin E2	D-Pantothenic acid	Mecarbam	down	down
	L-Kynurenine	Betaine	4-Guanidinobutanoic acid	Traumatic acid	down	up	alpha-Linolenic acid metabolism
	PC(22:6(4Z,7Z,10Z,13Z,16Z,19Z)/18:1(11Z))	PC(24:1(15Z)/14:1(9Z))	PC(22:5(7Z,10Z,13Z,16Z,19Z)/18:1(11Z))	Prostaglandin E2	up	down	cAMP signaling pathway
	PC(15:0/16:0)	PC(15:0/16:0)	Guanosine				Arachidonic acid metabolism
	PC(22:5(4Z,7Z,10Z,13Z,16Z)/P-18:1(11Z))	3alpha,4,5,7alpha-Tetrahydro-5-hydroxy-1H-isoindole-1,3(2H)-dione	SM(d18:1/14:0)				Regulation of lipolysis in adipocytes
	PC(22:2(13Z,16Z)/16:1(9Z))	PC(22:5(7Z,10Z,13Z,16Z,19Z)/18:3(6Z,9Z,12Z))	N-Acetylneuraminic acid				Renin secretion
	PC(16:1(9Z)/15:0)	Oxoamide	Threonic acid				Serotonergic synapse
	3-Furoic acid	PS(22:4(7Z,10Z,13Z,16Z)/18:2(9Z,12Z))	7-Methylguanosine				Inflammatory mediator regulation of TRP channels
	Triethanolamine	PE(16:0/18:2(9Z,12Z))	L-Leucine				Oxytocin signaling pathway
	MethylIndole-3-acetate	N-Methylsalsolinol	Prolyl-Valine				Leishmaniasis
	Thymidine	Cotinine	Fructose-1P				Neuroactive ligand-receptor interaction
	PC(P-18:0/20:5(5Z,8Z,11Z,14Z,17Z))	Pimentol	PC(16:0/14:1(9Z))				Amoebiasis
	Beta-Glycerophosphoric acid	2-Methyl-1-propylamine	Malonic acid				C-type lectin receptor signaling pathway
	PE(20:2(11Z,14Z)/14:0)	PC(P-18:1(9Z)/16:1(9Z))	Thymine				Human cytomegalovirus infection
	PE(22:2(13Z,16Z)/14:1(9Z))		2-Amino-6-methyldipyrido[1,2-a:3',2'-d]imidazole				Human papillomavirus infection
	Prostaglandin B2		Itaconic acid				Rheumatoid arthritis
	Medicarpin		SM(d18:0/18:0)				Bile secretion
	SM(d18:0/16:0)		Thromboxane B2				Pathways in cancer
	PC(P-18:1(9Z)/15:0)		N-Palmitoylsphingosine				African trypanosomiasis
	PS(22:4(7Z,10Z,13Z,16Z)/18:2(9Z,12Z))		Nicotinamide
	Phosphocreatine		N-Acetylserine
	Mecarbam		gamma-Glutamylisoleucine
	LysoPE(16:0/0:0)		2-Methylbutyroylcarnitine
	PE(22:4(7Z,10Z,13Z,16Z)/14:0)		Adenosine monophosphate
	PE(16:0/20:4(5Z,8Z,11Z,14Z))		Prostaglandin E2
	Resveratrol		2-Hydroxyethanesulfonate
	PC(14:0/16:0)		Oxypurinol
	L-cis-3-Amino-2-pyrrolidinecarboxylic acid		D-Ribulose 5-phosphate
	Polyoxyethylene (600) monoricinoleate		Docosahexaenoic acid
	PC(22:1(13Z)/14:0)		Maltotriose
	Pimentol		6-Keto-prostaglandin F1a
	SM(d17:1/24:1(15Z))		Adenosine monophosphate (AMP)
	PC(22:6(4Z,7Z,10Z,13Z,16Z,19Z)/16:0)		N-Acetylglycine
	SM(d18:0/18:1(9Z))		Uridine diphosphate glucuronic acid
	Histidinal		SM(d18:1/22:0)
	SM(d18:1/18:1(9Z))		H-LEU-VAL-OH
	SM(d16:1/24:1(15Z))		2-{[3,4-dihydroxy-2,5-bis(hydroxymethyl)oxolan-2-yl]oxy}-6-(hydroxymethyl)oxane-3,4,5-triol
	SM(d18:1/20:0)		Cytosine
	Traumatic acid		UDP-N-acetyl-alpha-D-galactosamine
	Zedoarondiol		Guanosine monophosphate
	3,4-Dihydroxyhydrocinnamic acid		N-Alpha-acetyllysine
	PC(18:2(9Z,12Z)/15:0)		N-a-Acetyl-L-arginine
	Creatinine		Xylitol
	3-beta-Hydroxy-4-beta-methyl-5-alpha-cholest-7-ene-4-alpha-carbaldehyde		Gentisaldehyde
	2-Methyl-1-propylamine		PC(22:6(4Z,7Z,10Z,13Z,16Z,19Z)/18:1(11Z))
	3alpha,4,5,7alpha-Tetrahydro-5-hydroxy-1H-isoindole-1,3(2H)-dione		Cis-zeatin-O-glucoside
	PE(20:0/18:4(6Z,9Z,12Z,15Z))		3-Methylhistidine
	PI(16:1(9Z)/18:1(11Z))		PC(15:0/16:0)
	LysoPC(16:0)		PC(P-16:0/22:4(7Z,10Z,13Z,16Z))
	LysoPC(22:0)		PC(22:4(7Z,10Z,13Z,16Z)/18:2(9Z,12Z))
	LysoPC(20:0/0:0)		Uridine 5'-diphosphate
			PC(16:1(9Z)/15:0)
			Valyl-Lysine
			Prunetin
			Palmitoylethanolamide
			Phenylalanyl-Glycine
			Triethanolamine
			Adrenic acid
			2,4-Dihydroxybenzoic acid
			Valyl-Alanine
			Trigonelline
			(22E,24R)-Stigmasta-4,22-diene-3,6-dione
			MethylIndole-3-acetate
			myo-Inositol
			2-Methyl-1-methylthio-2-butene
			(6beta,24R)-6-Hydroxystigmast-4-en-3-one
			1-Aminopropan-2-ol
			Linoleic acid
			7-Methylxanthine
			Cervonyl carnitine
			1-Hexanethiol
			AICAR
			p-Cresol sulfate
			Epidermin
			Oxoglutaric acid
			Serotonin
			GDP-alpha-D-mannose(2-)
			Arachidonic acid
			Diatretin 2
			Adenosine diphosphate ribose
			PE(22:2(13Z,16Z)/14:1(9Z))
			L-3-Phenyllactic acid
			dGTP
			N-Glycolylneuraminic acid
			Maltol
			2-Hydroxyadipic acid
			Benzoic acid
			Prostaglandin B2
			Maltotetraose
			PC(16:1(9Z)/16:1(9Z))
			Eicosapentaenoic acid
			PC(P-18:1(9Z)/15:0)
			4-Hydroxyphenylpyruvate
			Pyrrolidonecarboxylic acid
			Proline betaine
			cis-5-Tetradecenoylcarnitine
			N-Methoxyspirobrassinol
			N-(2-Methylpropyl)acetamide
			Heptadecanoyl carnitine
			Homovanillic acid sulfate
			Mesylate
			Mecarbam
			LysoPE(16:0/0:0)
			Thiomorpholine 3-carboxylate
			5'-Deoxy-5'-(methylsulfinyl)adenosine
			PE(22:4(7Z,10Z,13Z,16Z)/14:0)
			Pyroglutamic acid
			PE(16:0/20:4(5Z,8Z,11Z,14Z))
			3-Acetamidobutanal
			Heteroxanthin
			Kaempferide 7-glucoside
			alpha-Linolenic acid
			Guanosine diphosphate
			1,5-Anhydrosorbitol
			N-Hydroxy-1-aminonaphthalene
			15-Methylpalmitate
			SM(d18:1/24:0)
			3-Methylcytosine
			D-Phenyllactic acid
			2-Acetylthiazole
			5-Methylcytosine
			PE(18:0/14:1(9Z))
			Pipertipine
			L-Theanine
			beta-Alanine
			Aconine
			SM(d17:1/24:1(15Z))
			Ganoderiol G
			SM(d18:0/18:1(9Z))
			SM(d18:1/18:1(9Z))
			SM(d16:1/24:1(15Z))
			Leukotriene B4
			Traumatic acid
			Prostaglandin D1
			Zedoarondiol
			alpha-Micropteroxanthin B
			3,4-Dihydroxyhydrocinnamic acid
			L-Gulose
			12-HETE
			N-Formyl-L-aspartate
			Undecanoic acid
			Vaccenic acid
			L-Pipecolic acid
			Hydroquinone
			D-Ribose
			3alpha,4,5,7alpha-Tetrahydro-5-hydroxy-1H-isoindole-1,3(2H)-dione
			Ganoderiol H
			L-Erythrulose
			Spathulenol
			Glutaric acid
			Tetradecanoylcarnitine
			Pyrrolidine
			Acetylhomoserine
			Palmitic acid
			1-(4-Hydroxy-3-methoxyphenyl)-3-decanone
			Mandelic acid
			p-Aminobenzoic acid
			Linoelaidyl carnitine
			trans-Geranylgeranylbixin
			Purine
			Sphinganine
			3-Amino-2-piperidone
Liver	Cotinine	Oxoamide	L-Threonine	13-cis-Retinal	up	down	Vitamin digestion and absorption
	Cytidine	Itaconic acid	3-Hydroxybutyric acid				Retinol metabolism
	N-Isovaleroylglycine	2,4-Dihydroxybenzoic acid	SM(d18:1/16:0)				Phototransduction
	D-Pantothenic acid	LysoPC(16:0)	L-Phenylalanine				Biosynthesis of cofactors
	L-Nicotine	Salsolinol	N-Acetyl-L-alanine	PI(20:2(11Z,14Z)/18:2(9Z,12Z))	up	up
	Itaconic acid	Epidermin	Adenosine	Epidermin	up	up
	Methoxypyrazine	L-Nicotine	L-Norleucine	2,4-Dihydroxybenzoic acid	up	down
	Cytosine	PC(20:5(5Z,8Z,11Z,14Z,17Z)/18:1(11Z))	Thiamine	LysoPC(16:0)	down	down	Choline metabolism in cancer
	Oxoamide	Naringin	L-Acetylcarnitine				Glycerophospholipid metabolism
	(R)-Roemerine	D-Pantothenic acid	Indoxyl sulfate	Isoleucyl-Leucine	down	down
	2,4-Dihydroxybenzoic acid	Cytosine	PC(16:0/16:0)	D-Pantothenic acid	down	up	Vitamin digestion and absorption
	PC(22:1(13Z)/14:1(9Z))	N-Acetyl-L-methionine	Dodecanoylcarnitine				Biosynthesis of cofactors
	Epidermin	Malic acid	Pyrophosphate				Pantothenate and CoA biosynthesis
	Beta-Glycerophosphoric acid	N-Isovaleroylglycine	N6-Methyladenosine				beta-Alanine metabolism
	PC(20:5(5Z,8Z,11Z,14Z,17Z)/18:1(11Z))	1-Pyrroline	1,11-Undecanedicarboxylic acid
	Naringin	Isoleucyl-Leucine	Indolelactic acid
	N-Acetyl-L-methionine	Cotinine	L-Tyrosine
	PI(20:2(11Z,14Z)/18:2(9Z,12Z))	PI(20:2(11Z,14Z)/18:2(9Z,12Z))	Ergothioneine
	Malic acid	Cytidine	D-Pantothenic acid
	13-cis-Retinal	13-cis-Retinal	4-Guanidinobutanoic acid
	LysoPC(16:0)	Methoxypyrazine	PC(22:6(4Z,7Z,10Z,13Z,16Z,19Z)/20:1(11Z))
	Salsolinol	PC(22:1(13Z)/14:1(9Z))	Aminoadipic acid
	1-Pyrroline	(R)-Roemerine	SM(d18:1/14:0)
	Isoleucyl-Leucine		LysoPE(18:1(9Z)/0:0)
			Threonic acid
			7-Methylguanosine
			Prolyl-Valine
			Fructose-1P
			PC(16:0/14:1(9Z))
			3-Phosphoglyceric acid
			Methylmalonic acid
			2,3-Dihydro-2-phenyl-4H-benzopyran-4-one
			Thymine
			PC(22:2(13Z,16Z)/15:0)
			Butyrylcarnitine
			PC(20:1(11Z)/14:0)
			2-Amino-6-methyldipyrido[1,2-a:3',2'-d]imidazole
			Cytidine monophosphate
			SM(d18:0/18:0)
			FAD
			Nicotinamide
			DL-Phenylalanine
			PC(22:4(7Z,10Z,13Z,16Z)/15:0)
			Adenylsuccinic acid
			D-Ribulose 5-phosphate
			Cholesterol sulfate
			Docosahexaenoic acid
			L-2-Hydroxyglutaric acid
			SM(d18:1/24:1(15Z))
			Argininosuccinic acid
			N-Acetylglycine
			NAD
			D-Glucuronic acid
			D-Xylose
			UDP-N-acetyl-alpha-D-galactosamine
			Nicotinamide N-oxide
			Choline
			Xylitol
			PC(22:6(4Z,7Z,10Z,13Z,16Z,19Z)/18:1(11Z))
			Cis-zeatin-O-glucoside
			Vitamin A
			PC(15:0/16:0)
			Prostaglandin I2
			PC(16:1(9Z)/15:0)
			Valyl-Lysine
			Prunetin
			2,4-Dihydroxybenzoic acid
			SM(d17:1/24:0)
			N-[(Ethoxycarbonyl)methyl)-p-menthane-3-carboxamide
			Phosphodimethylethanolamine
			Trigonelline
			MethylIndole-3-acetate
			Sucrose
			LysoPE(16:1(9Z)/0:0)
			N(6)-(1,2-dicarboxyethyl)AMP
			Betaine aldehyde
			(6beta,24R)-6-Hydroxystigmast-4-en-3-one
			1-Aminopropan-2-ol
			Linoleic acid
			PC(22:5(4Z,7Z,10Z,13Z,16Z)/20:5(5Z,8Z,11Z,14Z,17Z))
			Cervonyl carnitine
			1-Hexanethiol
			Citicoline
			AICAR
			p-Cresol sulfate
			Epidermin
			Serotonin
			3-Hydroxymethylglutaric acid
			Glucohesperalin
			Beta-Glycerophosphoric acid
			Oxytetracycline
			Arachidonic acid
			Linoelaidic acid
			5,7-dihydroxy-2-phenyl-6-[3,4,5-trihydroxy-6-(hydroxymethyl)oxan-2-yl]-8-(3,4,5-trihydroxyoxan-2-yl)-4H-chromen-4-one
			Adenosine diphosphate ribose
			3,4-Dihydro-2H-1-benzopyran-2-one
			L-Methionine
			Niacinamide
			S-Adenosylmethionine
			SM(d18:0/16:0)
			Eicosapentaenoic acid
			Aspartyl-Glutamate
			Proline betaine
			N-Methoxyspirobrassinol
			N-(2-Methylpropyl)acetamide
			6-phosphonatooxy-D-gluconate
			LysoPE(16:0/0:0)
			Pyroglutamic acid
			L-Carnitine
			3-Acetamidobutanal
			Heteroxanthin
			2,4,6-Octatriynoic acid
			alpha-Linolenic acid
			2-Hydroxycinnamic acid
			1,5-Anhydrosorbitol
			PC(14:0/16:0)
			5'-Methylthioadenosine
			SM(d18:1/24:0)
			Malonylcarnitine
			Polyoxyethylene (600) monoricinoleate
			Dide-O-methylsimmondsin
			2-Acetylthiazole
			PC(22:1(13Z)/14:0)
			16-Methylheptadecanoic acid
			1,7-Dimethyluric acid
			PE(18:0/14:1(9Z))
			Ascorbic acid
			O-Phosphotyrosine
			SM(d17:1/24:1(15Z))
			Ganoderiol G
			SM(d18:0/18:1(9Z))
			3-Methylguanine
			Leukotriene B4
			Traumatic acid
			Zedoarondiol
			D-Arabitol
			3-Acetyl-2,7-naphthyridine
			PI(20:2(11Z,14Z)/18:2(9Z,12Z))
			2',6'-Dihydroxy-4'-methoxyacetophenone
			L-Gulose
			PC(18:2(9Z,12Z)/15:0)
			Pantetheine 4'-phosphate
			12-HETE
			Imidazoleacetic acid
			N-Formyl-L-aspartate
			Vaccenic acid
			Pyrrole-2-carboxylic acid
			Hydroquinone
			3alpha,4,5,7alpha-Tetrahydro-5-hydroxy-1H-isoindole-1,3(2H)-dione
			13-cis-Retinal
			Ganoderiol H
			Bovinic acid
			5'-Deoxy-5-fluorocytidine
			L-Erythrulose
			PI(16:1(9Z)/18:1(11Z))
			LysoPC(16:0)
			1-Nonene
			Pyrrolidine
			LysoPC(18:2(9Z,12Z))
			Palmitic acid
			Hypogeic acid
			CDP-Ethanolamine
			1-(4-Hydroxy-3-methoxyphenyl)-3-decanone
			PI(22:5(4Z,7Z,10Z,13Z,16Z)/16:0)
			(Â±)-Flufenprox
			(2E,11Z)-5-[5-(Methylthio)-4-penten-2-ynyl]-2-furanacrolein
			Purine
			Petroselinic acid
			Sphinganine
			LysoPC(24:0)
			Isoleucyl-Leucine
			LysoPC(15:0)
Pancreas	Cotinine	PC(22:2(13Z,16Z)/16:1(9Z))	cis,cis-Muconic acid	Pelargonic acid	up	down
	Gingerol	Citramalic acid	Sarcosine	3'-UMP	down	up
	Prolyl-Aspartate	L-Nicotine	3-Hydroxybutyric acid	Butyrylcarnitine	up	down
	Oleoyl glycine	Cotinine	Inosine	Prolyl-Valine	up	down
	Leucinic acid	Indoleacetaldehyde	O-Phosphoethanolamine	PC(22:5(7Z,10Z,13Z,16Z,19Z)/18:1(11Z))	up	down	Choline metabolism in cancer
	PC(22:5(7Z,10Z,13Z,16Z,19Z)/18:1(11Z))	PC(22:5(7Z,10Z,13Z,16Z,19Z)/18:1(11Z))	Maleic acid				Glycerophospholipid metabolism
	L-Leucine	N-Acetylglutamine	Urocanic acid				alpha-Linolenic acid metabolism
	Prolyl-Valine	GDP-alpha-D-mannose(2-)	Thiamine				Retrograde endocannabinoid signaling
	L-Nicotine	[4]-Gingerdiol 3,5-diacetate	Hippuric acid				Linoleic acid metabolism
	Butyrylcarnitine	LysoPE(16:1(9Z)/0:0)	L-Malic acid				Arachidonic acid metabolism
	Oxoamide	PC(22:1(13Z)/14:0)	Hypotaurine	PI(16:1(9Z)/18:1(11Z))	up	down
	Indoleacetaldehyde	Resveratrol	Uridine
	Xylitol	Prolyl-Valine	N-Acetyl-glucosamine 1-phosphate
	PC(22:2(13Z,16Z)/16:1(9Z))	PI(16:1(9Z)/18:1(11Z))	cis-Aconitic acid
	N-Acetylglutamine	Gingerol	L-Palmitoylcarnitine
	LysoPE(16:1(9Z)/0:0)	3'-UMP	Citrulline
	1-Hexanethiol	Butyrylcarnitine	N6-Methyladenosine
	Tromethamine	Pelargonic acid	N-Acetylglutamic acid
	GDP-alpha-D-mannose(2-)	Leucinic acid	1,11-Undecanedicarboxylic acid
	PE(16:0/18:3(9Z,12Z,15Z))	Tromethamine	Oleoyl glycine
	PC(20:3(8Z,11Z,14Z)/14:0)	PE(16:0/18:3(9Z,12Z,15Z))	L-Valine
	Citramalic acid	Zedoarondiol	8-Hydroxy-2'-deoxyguanosine
	Resveratrol	3-Acetyl-2,7-naphthyridine	(-)-Gallocatechin
	PC(22:1(13Z)/14:0)	PC(20:3(8Z,11Z,14Z)/14:0)	Indolelactic acid
	3'-UMP	Xylitol	Ergothioneine
	Zedoarondiol	Prolyl-Aspartate	4-Guanidinobutanoic acid
	3-Acetyl-2,7-naphthyridine	Spathulenol	PC(22:5(7Z,10Z,13Z,16Z,19Z)/18:1(11Z))
	Pelargonic acid	Oxoamide	Guanosine
	PI(16:1(9Z)/18:1(11Z))		S-Adenosylhomocysteine
	Spathulenol		D-Sedoheptulose 7-phosphate
	[4]-Gingerdiol 3,5-diacetate		Prolyl-Valine
			3-Phosphoglyceric acid
			Methylmalonic acid
			H-PHE-PRO-OH
			Butyrylcarnitine
			2-Amino-6-methyldipyrido[1,2-a:3',2'-d]imidazole
			PC(22:2(13Z,16Z)/14:1(9Z))
			gamma-Glutamylisoleucine
			Guanine
			DL-Phenylalanine
			Dimethylglycine
			Adenosine monophosphate
			2-Hydroxyethanesulfonate
			L-Rhamnose
			Adenylsuccinic acid
			D-Ribulose 5-phosphate
			Succinyladenosine
			(R)-lipoic acid
			Adenosine monophosphate (AMP)
			N-Acetylglycine
			Uridine diphosphate glucuronic acid
			NAD
			H-LEU-VAL-OH
			PC(22:5(7Z,10Z,13Z,16Z,19Z)/15:0)
			PC(P-18:1(9Z)/16:1(9Z))
			N-Acetylaspartylglutamic acid
			Xanthurenic acid
			UDP-N-acetyl-alpha-D-galactosamine
			Guanosine monophosphate
			Choline
			L-Asparagine
			4-Deoxyerythronic acid
			Pinostrobin chalcone
			2-O-(5,8,11,14,17-Eicosapentaenoyl)-1-O-hexadecylglycero-3-phosphocholine
			Uridine 5'-diphosphate
			3-Furoic acid
			PC(P-18:1(11Z)/20:5(5Z,8Z,11Z,14Z,17Z))
			Hydroxypropionic acid
			2,4-Dihydroxybenzoic acid
			SM(d17:1/24:0)
			N-[(Ethoxycarbonyl)methyl)-p-menthane-3-carboxamide
			Trigonelline
			MethylIndole-3-acetate
			Glycine
			N(6)-(1,2-dicarboxyethyl)AMP
			Betaine aldehyde
			(6beta,24R)-6-Hydroxystigmast-4-en-3-one
			1-Aminopropan-2-ol
			alpha-Ketoisovaleric acid
			PC(P-18:0/20:5(5Z,8Z,11Z,14Z,17Z))
			Cervonyl carnitine
			Citicoline
			LysoPC(18:3(6Z,9Z,12Z))
			PI(20:2(11Z,14Z)/16:0)
			Oxoglutaric acid
			Diatretin 2
			PC(22:5(4Z,7Z,10Z,13Z,16Z)/14:0)
			7-Ketodeoxycholic acid
			Eicosapentaenoic acid
			PC(P-18:1(9Z)/15:0)
			Pyrrolidonecarboxylic acid
			Proline betaine
			N-Methoxyspirobrassinol
			N-(2-Methylpropyl)acetamide
			Mesylate
			6-phosphonatooxy-D-gluconate
			Pyroglutamic acid
			D-Glutamine
			Dimethylethanolamine
			3-Acetamidobutanal
			Heteroxanthin
			1,5-Anhydrosorbitol
			PC(20:5(5Z,8Z,11Z,14Z,17Z)/18:1(11Z))
			L-cis-3-Amino-2-pyrrolidinecarboxylic acid
			D-Phenyllactic acid
			2-Pyrrolidinone
			Alanyl-Glutamine
			1,7-Dimethyluric acid
			N-Acetyl-L-methionine
			L-Theanine
			Indole-5,6-quinone
			LysoPC(P-18:1(9Z))
			Glycerylphosphorylethanolamine
			3'-UMP
			SM(d17:1/24:1(15Z))
			Ganoderiol G
			SM(d18:1/18:1(9Z))
			2',6'-Dihydroxy-4'-methoxyacetophenone
			Undecanoic acid
			L-Pipecolic acid
			Hydroquinone
			D-Ribose
			Ganoderiol H
			5'-Deoxy-5-fluorocytidine
			Pelargonic acid
			PI(16:1(9Z)/18:1(11Z))
			IDP
			1-Deoxy-D-xylulose 5-phosphate
			Palmitic acid
			CDP-Ethanolamine
			1-(4-Hydroxy-3-methoxyphenyl)-3-decanone
			(Â±)-Flufenprox
			(2E,11Z)-5-[5-(Methylthio)-4-penten-2-ynyl]-2-furanacrolein
			LysoPC(16:1(9Z)/0:0)
			trans-Geranylgeranylbixin
			Sphinganine
WAT	Cotinine	PC(22:5(4Z,7Z,10Z,13Z,16Z)/20:5(5Z,8Z,11Z,14Z,17Z))	Pentanenitrile	Glucose 6-phosphate	up	down	Central carbon metabolism in cancer
	L-Proline	Glucose 6-phosphate	Glyoxylic acid				Prolactin signaling pathway
	Dodecanoylcarnitine	Glycolic acid	Cotinine				Neomycin, kanamycin and gentamicin biosynthesis
	L-Lactic acid	Maltol	Cytidine				Insulin secretion
	(-)-Epigallocatechin	MethylIndole-3-acetate	L-Threonine				Thyroid hormone synthesis
	Allantoin	5-Methylcytosine	Sarcosine				Insulin resistance
	Thiamine monophosphate	gamma-Glutamylglutamic acid	L-Proline				Starch and sucrose metabolism
	Malonic acid	2-Methyl-1-methylthio-2-butene	D-Serine				Inositol phosphate metabolism
	L-Nicotine	Maltopentaose	L-Phenylalanine				Carbohydrate digestion and absorption
	Butyrylcarnitine	Thiamine monophosphate	Gingerol				Diabetic cardiomyopathy
	Xanthosine	(-)-Epigallocatechin	L-Histidine	MethylIndole-3-acetate	up	down
	LysoPC(20:4(5Z,8Z,11Z,14Z))	LysoPC(20:4(5Z,8Z,11Z,14Z))	Oxidized-adrenal-ferredoxin	Maltol	up	down
	2-Methylbutyroylcarnitine	Indole-5,6-quinone	L-Norleucine	Glycolic acid	up	down	Fatty acid degradation
	N-Acetylglycine	1,5-Anhydrosorbitol	Urocanic acid	(Â±)-Flufenprox	up	down
	Nicotinamide N-oxide	LysoPC(16:1(9Z)/0:0)	L-Serine	Indole-5,6-quinone	up	down	Tyrosine metabolism
	Oxoamide	Glucohesperalin	Phosphorylcholine	1-Oleoylglycerophosphoinositol	up	down
	Glucose 6-phosphate	L-Proline	cis-Aconitic acid	Undecanoic acid	up	down
	Gentisaldehyde	1-Oleoylglycerophosphoinositol	Anserine	2-Methylbutyroylcarnitine	up	down
	Prunetin	Gastrodin	1-Methylhistamine	Gastrodin	up	down
	MethylIndole-3-acetate	2-Methylbutyroylcarnitine	Betaine	L-Lactic acid	up	down	Central carbon metabolism in cancer
	2-Methyl-1-methylthio-2-butene	Undecanoic acid	L-Lactic acid				Pyruvate metabolism
	PC(22:5(4Z,7Z,10Z,13Z,16Z)/20:5(5Z,8Z,11Z,14Z,17Z))	L-Lactic acid	Citrulline				HIF-1 signaling pathway
	Maltopentaose	Allantoin	Succinic acid semialdehyde				Propanoate metabolism
	Glucohesperalin	Xanthosine	N-Methylsalsolinol				cAMP signaling pathway
	Arachidonic acid	Malonic acid	1,11-Undecanedicarboxylic acid				Glycolysis / Gluconeogenesis
	Maltol	Nicotinamide N-oxide	L-Valine				Fructose and mannose metabolism
	gamma-Glutamylglutamic acid	2',6'-Dihydroxy-4'-methoxyacetophenone	L-Arginine				Glucagon signaling pathway
	Glycolic acid	LysoPC(18:1(9Z))	Indolelactic acid	2-Methyl-1-methylthio-2-butene	up	down
	1,5-Anhydrosorbitol	L-Nicotine	beta-Hydroxypyruvic acid	Malonic acid	up	down
	Resveratrol	Prunetin	L-Tyrosine	Glucohesperalin	up	down
	5-Methylcytosine	Resveratrol	Ergothioneine	gamma-Glutamylglutamic acid	up	down
	Indole-5,6-quinone	L-Pipecolic acid	D-Pantothenic acid	Mandelic acid	up	down
	Gastrodin	(Â±)-Flufenprox	4-Guanidinobutanoic acid	L-Proline	up	down	Protein digestion and absorption
	1-Oleoylglycerophosphoinositol	Mandelic acid	N2-gamma-Glutamylglutamine				D-Amino acid metabolism
	2',6'-Dihydroxy-4'-methoxyacetophenone	Dodecanoylcarnitine	PC(18:1(11Z)/14:0)				Aminoacyl-tRNA biosynthesis
	Undecanoic acid	Arachidonic acid	PC(20:2(11Z,14Z)/14:0)				Arginine and proline metabolism
	L-Pipecolic acid		Phenylalanyl-Serine				Central carbon metabolism in cancer
	Mandelic acid		Threonic acid				Mineral absorption
	(Â±)-Flufenprox		PE(16:0/18:2(9Z,12Z))				ABC transporters
	LysoPC(18:1(9Z))		Carboxytolbutamide				Biosynthesis of amino acids
	LysoPC(16:1(9Z)/0:0)		Prolyl-Valine	LysoPC(18:1(9Z))	up	down	Choline metabolism in cancer
			Fructose-1P				Glycerophospholipid metabolism
			PC(22:4(7Z,10Z,13Z,16Z)/14:0)	1,5-Anhydrosorbitol	up	down
			Malonic acid	LysoPC(16:1(9Z)/0:0)	up	down	Choline metabolism in cancer
			PC(20:2(11Z,14Z)/15:0)				Glycerophospholipid metabolism
			L-Lysine
			Butyrylcarnitine
			PC(20:1(11Z)/14:0)
			2-Amino-6-methyldipyrido[1,2-a:3',2'-d]imidazole
			PC(22:2(13Z,16Z)/14:1(9Z))
			N-Palmitoylsphingosine
			Asymmetric dimethylarginine
			gamma-Glutamylisoleucine
			DL-Phenylalanine
			2-Methylbutyroylcarnitine
			PC(22:4(7Z,10Z,13Z,16Z)/15:0)
			N-Formyl-L-methionine
			6-Keto-prostaglandin F1a
			Argininosuccinic acid
			D-Aspartic acid
			Isoleucyl-Isoleucine
			Methoxypyrazine
			Butylamine
			5,5-Dimethyl-2(5H)-furanone
			H-LEU-VAL-OH
			Xanthurenic acid
			Indoleacetaldehyde
			PC(22:5(7Z,10Z,13Z,16Z,19Z)/18:3(6Z,9Z,12Z))
			Glucose 6-phosphate
			Choline
			L-Kynurenine
			Cis-zeatin-O-glucoside
			2-Oxovaleric acid
			L-trans-4-Methyl-2-pyrrolidinecarboxylic acid
			Prostaglandin I2
			Glyceraldehyde
			Valyl-Lysine
			Palmitoylethanolamide
			Phenylalanyl-Glycine
			Alanyl-Isoleucine
			N-[(Ethoxycarbonyl)methyl)-p-menthane-3-carboxamide
			PC(15:0/20:5(5Z,8Z,11Z,14Z,17Z))
			Trigonelline
			MethylIndole-3-acetate
			Taurine
			Creatine
			LysoPE(16:1(9Z)/0:0)
			LysoPA(16:0/0:0)
			Bergapten
			2-Methyl-1-methylthio-2-butene
			1-Aminopropan-2-ol
			1-Hexanethiol
			Tromethamine
			Epidermin
			PI(20:2(11Z,14Z)/16:0)
			Tauroursodeoxycholic acid
			Ornithine
			Glucohesperalin
			Linoelaidic acid
			3,4-Dihydro-2H-1-benzopyran-2-one
			PE(16:0/18:3(9Z,12Z,15Z))
			PE(22:2(13Z,16Z)/14:1(9Z))
			L-3-Phenyllactic acid
			7-Ketodeoxycholic acid
			N-Glycolylneuraminic acid
			Maltol
			L-Methionine
			Benzoic acid
			Medicarpin
			Citraconic acid
			2,4-Diamino-6-nitrotoluene
			PC(16:1(9Z)/16:1(9Z))
			SM(d18:0/16:0)
			gamma-Glutamylglutamic acid
			Eicosapentaenoic acid
			3-Methyl-2-oxopentanoate
			Proline betaine
			Phenylalanyl-Histidine
			N-Methoxyspirobrassinol
			PC(20:3(8Z,11Z,14Z)/14:0)
			Morpholine
			Nb-Palmitoyltryptamine
			Palmitoleoyl Ethanolamide
			Prenyl isobutyrate
			D-Glutamine
			Citramalic acid
			2-Methoxy-5-methylpyrazine
			Glycolic acid
			Dimethylethanolamine
			Heteroxanthin
			2,4,6-Octatriynoic acid
			L-Arabitol
			1,5-Anhydrosorbitol
			Piperidine
			Naringin
			PC(14:0/16:0)
			5'-Methylthioadenosine
			L-cis-3-Amino-2-pyrrolidinecarboxylic acid
			2-Acetylthiazole
			Alanyl-Glutamine
			Pipertipine
			N-Acetyl-L-phenylalanine
			Phenylalanyl-Gamma-glutamate
			1H-Indole-2,3-dione
			N-Acetyl-L-methionine
			L-Theanine
			a-L-Arabinofuranosyl-(1->3)-[a-L-arabinofuranosyl-(1r5)]-L-arabinose
			Indole-5,6-quinone
			O-Phosphotyrosine
			Gastrodin
			beta-Alanine
			Glycerylphosphorylethanolamine
			Aconine
			Ganoderiol G
			1-Oleoylglycerophosphoinositol
			Tryptophyl-Valine
			Histidinal
			3-Methylguanine
			Zedoarondiol
			3-Acetyl-2,7-naphthyridine
			trans-Hexadec-2-enoyl carnitine
			Pantetheine 4'-phosphate
			3-beta-Hydroxy-4-beta-methyl-5-alpha-cholest-7-ene-4-alpha-carbaldehyde
			Undecanoic acid
			Hydroquinone
			13-L-Hydroperoxylinoleic acid
			Ganoderiol H
			Succinic anhydride
			Taurochenodesoxycholic acid
			L-Erythrulose
			Zymonic acid
			LysoPC(16:0)
			Acetone cyanohydrin
			1-Nonene
			Pyrrolidine
			1-Deoxy-D-xylulose 5-phosphate
			Palmitic acid
			1-(4-Hydroxy-3-methoxyphenyl)-3-decanone
			LysoPC(14:0/0:0)
			Mandelic acid
			PI(22:5(4Z,7Z,10Z,13Z,16Z)/16:0)
			(Â±)-Flufenprox
			Gyromitrin
			LysoPC(18:1(9Z))
			LysoPC(16:1(9Z)/0:0)
			Isorhamnetin 3-O-[b-D-xylopyranosyl-(1->6)-b-D-glucopyranoside]
			Sphinganine
			3-Amino-2-piperidone
			Isoleucyl-Leucine
			Methionyl-Threonine
			Pterin
			L-Hexanoylcarnitine
Muscle	Cotinine	L-Nicotine	Hydrogen phosphate	Oxoamide	up	up
	Pseudouridine	Oxoamide	cis,cis-Muconic acid	Isoleucyl-Isoleucine	up	down
	Diethanolamine	Cotinine	Cytidine	Oxoglutaric acid	up	down	Glyoxylate and dicarboxylate metabolism
	L-Tyrosine	Isoleucyl-Isoleucine	L-Threonine				Central carbon metabolism in cancer
	L-Nicotine	2-Hydroxyadipic acid	Sarcosine				Carbon metabolism
	Isoleucyl-Isoleucine	3alpha,4,5,7alpha-Tetrahydro-5-hydroxy-1H-isoindole-1,3(2H)-dione	D-Serine				Histidine metabolism
	Oxoamide	3-beta-Hydroxy-4-beta-methyl-5-alpha-cholest-7-ene-4-alpha-carbaldehyde	3-Hydroxybutyric acid				Proximal tubule bicarbonate reclamation
	L-Kynurenine	7-Methylxanthine	Histamine				Alanine, aspartate and glutamate metabolism
	3-Methylhistidine	Oxoglutaric acid	Inosine				Citrate cycle (TCA cycle)
	7-Methylxanthine	3-Methylhistidine	Allopurinol-1-ribonucleoside				Butanoate metabolism
	Dantron	Sphinganine	L-Phenylalanine				Biosynthesis of amino acids
	Oxoglutaric acid	Acetylhomoserine	Propionylcarnitine				D-Amino acid metabolism
	2-Hydroxyadipic acid	Myristic acid	Maleic acid				Biosynthesis of cofactors
	2,4-Diamino-6-nitrotoluene	Diethanolamine	Oxidized-adrenal-ferredoxin				Glucagon signaling pathway
	Mecarbam	2,4-Diamino-6-nitrotoluene	L-Norleucine				HIF-1 signaling pathway
	Thiomorpholine 3-carboxylate	L-Tyrosine	L-Acetylcarnitine				Taurine and hypotaurine metabolism
	Naringin	Mecarbam	Indoxyl sulfate				GABAergic synapse
	N-Acetyl-L-methionine	Pyrrolidine	PC(16:0/16:0)				Pentose and glucuronate interconversions
	Pantetheine 4'-phosphate	Thiomorpholine 3-carboxylate	L-Malic acid				Arginine biosynthesis
	3-beta-Hydroxy-4-beta-methyl-5-alpha-cholest-7-ene-4-alpha-carbaldehyde	Dantron	L-Serine				Lysine degradation
	3alpha,4,5,7alpha-Tetrahydro-5-hydroxy-1H-isoindole-1,3(2H)-dione	Pantetheine 4'-phosphate	Citric acid				Ascorbate and aldarate metabolism
	5'-Deoxy-5-fluorocytidine	Naringin	cis-Aconitic acid				Bile secretion
	Pyrrolidine	Pseudouridine	Anserine	Dantron	down	down
	Acetylhomoserine	L-Kynurenine	1-Methylhistamine	3-beta-Hydroxy-4-beta-methyl-5-alpha-cholest-7-ene-4-alpha-carbaldehyde	up	down
	Myristic acid		ADP	Pantetheine 4'-phosphate	down	down	Pantothenate and CoA biosynthesis
	Sphinganine		Betaine				Biosynthesis of cofactors
			Salviaflaside methyl ester	3-Methylhistidine	up	down	Histidine metabolism
			L-Lactic acid	2-Hydroxyadipic acid	up	down
			L-Palmitoylcarnitine	Sphinganine	down	up	Sphingolipid metabolism
			Equol				Sphingolipid signaling pathway
			2-Hydroxy-3-methylbutyric acid	L-Tyrosine	up	down	Protein digestion and absorption
			Carnosine				Central carbon metabolism in cancer
			Succinic acid semialdehyde				Aminoacyl-tRNA biosynthesis
			N-Methylsalsolinol				2-Oxocarboxylic acid metabolism
			L-Valine				Tyrosine metabolism
			L-Tryptophan				Parkinson disease
			Leucinic acid				Biosynthesis of amino acids
			Indolelactic acid				Biosynthesis of cofactors
			Dihydroxyacetone phosphate				Phenylalanine, tyrosine and tryptophan biosynthesis
			beta-Hydroxypyruvic acid				Phenylalanine metabolism
			L-Tyrosine				Dopaminergic synapse
			D-Pantothenic acid				Melanogenesis
			PC(22:6(4Z,7Z,10Z,13Z,16Z,19Z)/20:1(11Z))				Cocaine addiction
			PC(18:1(11Z)/14:0)				Amphetamine addiction
			PC(22:5(7Z,10Z,13Z,16Z,19Z)/18:1(11Z))				Ubiquinone and other terpenoid-quinone biosynthesis
			Aminoadipic acid				Prolactin signaling pathway
			Allantoin				Alcoholism
			Guanosine				Thiamine metabolism
			SM(d18:1/14:0)
			S-Adenosylhomocysteine
			Phenylalanyl-Serine
			Carboxytolbutamide
			PC(16:0/14:1(9Z))
			Malonic acid
			[(2R,3S,4R,5R)-5-(2,4-dioxo-1,2,3,4-tetrahydropyrimidin-1-yl)-3,4-dihydroxyoxolan-2-yl]methyl {[(3R,4S,5S,6R)-3,4,5-trihydroxy-6-(hydroxymethyl)oxan-2-yl phosphonato]oxy}phosphonate
			Uridine 5'-monophosphate
			H-PHE-PRO-OH
			PC(14:0/14:0)
			2,3-Dihydro-2-phenyl-4H-benzopyran-4-one
			Butyrylcarnitine
			2-Amino-6-methyldipyrido[1,2-a:3',2'-d]imidazole
			Uric acid
			Metenamine
			gamma-Glutamylisoleucine
			DL-Phenylalanine
			3-Indoleacrylic acid
			Adenosine monophosphate
			2-Hydroxyethanesulfonate
			Oxypurinol
			L-Aspartic acid
			SM(d18:1/24:1(15Z))
			N-Formyl-L-methionine
			Argininosuccinic acid
			Succinyladenosine
			(R)-lipoic acid
			Adenosine monophosphate (AMP)
			D-Aspartic acid
			Isoleucyl-Isoleucine
			Methoxypyrazine
			Butylamine
			1-Methylhistidine
			Uridine diphosphate glucuronic acid
			H-LEU-VAL-OH
			Methionyl-Leucine
			PC(P-18:1(9Z)/16:1(9Z))
			N-Acetylaspartylglutamic acid
			PC(20:1(11Z)/15:0)
			2-Ketobutyric acid
			Oxoamide
			PC(22:5(7Z,10Z,13Z,16Z,19Z)/18:3(6Z,9Z,12Z))
			N-a-Acetyl-L-arginine
			p-Anisic acid
			Xylitol
			PC(22:6(4Z,7Z,10Z,13Z,16Z,19Z)/18:1(11Z))
			3-Methylhistidine
			PC(15:0/16:0)
			PC(22:5(4Z,7Z,10Z,13Z,16Z)/P-18:1(11Z))
			Pinostrobin chalcone
			2-O-(5,8,11,14,17-Eicosapentaenoyl)-1-O-hexadecylglycero-3-phosphocholine
			N-Acetylglutamine
			PC(22:4(7Z,10Z,13Z,16Z)/18:2(9Z,12Z))
			PC(18:1(11Z)/15:0)
			Bergenin
			Valyl-Lysine
			(R)-Roemerine
			Phenylalanyl-Glycine
			PC(P-18:1(11Z)/20:5(5Z,8Z,11Z,14Z,17Z))
			Hydroxypropionic acid
			2,4-Dihydroxybenzoic acid
			Valyl-Alanine
			PC(15:0/20:5(5Z,8Z,11Z,14Z,17Z))
			Phosphodimethylethanolamine
			Trigonelline
			MethylIndole-3-acetate
			D-Gluconic acid
			Glyceric acid
			Methylimidazole acetaldehyde
			Taurine
			Glycine
			Methionyl-Hydroxyproline
			Bergapten
			N-Acetyldopamine
			Ursodeoxycholic acid
			2-Methyl-1-methylthio-2-butene
			1-Aminopropan-2-ol
			PC(P-18:0/20:5(5Z,8Z,11Z,14Z,17Z))
			PC(22:5(4Z,7Z,10Z,13Z,16Z)/20:5(5Z,8Z,11Z,14Z,17Z))
			(-)-Epicatechingallate
			Cervonyl carnitine
			Dantron
			1-Hexanethiol
			Tromethamine
			Epidermin
			PI(20:2(11Z,14Z)/16:0)
			Oxoglutaric acid
			Maltopentaose
			Tauroursodeoxycholic acid
			3-Hydroxymethylglutaric acid
			Beta-Glycerophosphoric acid
			D-Glycero-D-galacto-heptitol
			Dihydrouracil
			5'-Inosinic acid
			3,4-Dihydro-2H-1-benzopyran-2-one
			Alpha-D-Glucose
			L-3-Phenyllactic acid
			2-Hydroxyadipic acid
			L-Methionine
			7-Methylguanine
			PC(16:1(9Z)/16:1(9Z))
			2-Acetyl-3-methylpyrazine
			PC(P-18:1(9Z)/15:0)
			PS(22:4(7Z,10Z,13Z,16Z)/18:2(9Z,12Z))
			Aspartyl-Glutamate
			Proline betaine
			Phenylalanyl-Histidine
			N-Methoxyspirobrassinol
			N-(2-Methylpropyl)acetamide
			Heptadecanoyl carnitine
			PC(22:6(4Z,7Z,10Z,13Z,16Z,19Z)/16:1(9Z))
			Palmitoleoyl Ethanolamide
			PE(22:4(7Z,10Z,13Z,16Z)/14:0)
			2-Methoxy-5-methylpyrazine
			Glycolic acid
			Narceinone
			Dimethylethanolamine
			2,4,6-Octatriynoic acid
			L-Arabitol
			Piceatannol 4'-galloylglucoside
			2-Hydroxycinnamic acid
			Guanosine diphosphate
			1,5-Anhydrosorbitol
			Piperidine
			Maltohexaose
			PC(20:5(5Z,8Z,11Z,14Z,17Z)/18:1(11Z))
			N-Hydroxy-1-aminonaphthalene
			16(17)-EpDPE
			PC(14:0/16:0)
			2-[(5-Methylsulfinyl)-4-penten-2-ynylidene]-1,6-dioxaspiro[4.4]non-3-ene
			D-Phenyllactic acid
			Dide-O-methylsimmondsin
			2-Acetylthiazole
			Palmitoleic acid
			Pipertipine
			1H-Indole-2,3-dione
			a-L-Arabinofuranosyl-(1->3)-[a-L-arabinofuranosyl-(1r5)]-L-arabinose
			Indole-5,6-quinone
			LysoPC(P-18:1(9Z))
			Gastrodin
			beta-Alanine
			Glycerylphosphorylethanolamine
			Ganoderiol G
			PC(22:6(4Z,7Z,10Z,13Z,16Z,19Z)/16:0)
			Histidinal
			3-Methylguanine
			Glycyl-Phenylalanine
			SM(d18:1/20:0)
			PI(20:2(11Z,14Z)/18:2(9Z,12Z))
			3,4-Dihydroxyhydrocinnamic acid
			Pantetheine 4'-phosphate
			12-HETE
			3-beta-Hydroxy-4-beta-methyl-5-alpha-cholest-7-ene-4-alpha-carbaldehyde
			Undecanoic acid
			Hydroquinone
			2-Methyl-1-propylamine
			PE(20:0/18:4(6Z,9Z,12Z,15Z))
			Fumigaclavine A
			5'-Deoxy-5-fluorocytidine
			Pelargonic acid
			Tetradecanoylcarnitine
			Acetone cyanohydrin
			[4]-Gingerdiol 3,5-diacetate
			LysoPC(22:0)
			2-(3,4-dihydroxy-5-methoxyphenyl)-3,5,7-trihydroxy-4H-chromen-4-one
			1-Pyrroline
			1-(4-Hydroxy-3-methoxyphenyl)-3-decanone
			LysoPC(14:0/0:0)
			LysoPC(17:0)
			Mandelic acid
			(Â±)-Flufenprox
			Kojibiose
			(2E,11Z)-5-[5-(Methylthio)-4-penten-2-ynyl]-2-furanacrolein
			LysoPC(18:1(9Z))
			Isorhamnetin 3-O-[b-D-xylopyranosyl-(1->6)-b-D-glucopyranoside]
			1-Methoxy-1-(2,4,5-trimethoxyphenyl)-2-propanol
			Sphinganine
			LysoPC(24:0)
			LysoPC(24:1(15Z))
			Methionyl-Threonine

## Sheet: Supplementary Table 6
Supplementary Table S6. Tissue-specific aging-related metabolites modulated by 0.5 g/L nicotine consumption. This table identifies metabolites demonstrating conserved age-associated directional changes (up-/down-regulation) in both (Young vs. Old) and (0.5Nico vs. Saccharin) comparisons, suggesting their potential as biomarkers for nicotine-regulated metabolism of aging. The red-labelled metaboli…
	Metabolite	Young vs. Old	0.5Nico vs. Saccharin	Locomotion	Level of Nicotine and Cotinine
Plasma	SM(d18:1/22:0)	up	up	Positive Correlation	ns
	Triethanolamine	down	down	Positive Correlation	ns
Liver	D-Pantothenic acid	up	up	Positive Correlation	Positive Correlation
	13-cis-Retinal	down	down	Negative Correlation	ns
Pancreas	PC(22:5(7Z,10Z,13Z,16Z,19Z)/18:1(11Z))	down	down	Negative Correlation	ns
WAT	L-Proline	down	down	Negative Correlation	ns
	LysoPC(16:1(9Z)/0:0)	down	down	Negative Correlation	ns
	Glucose 6-phosphate	down	down	Negative Correlation	Negative Correlation
Muscle	3-Methylhistidine	down	down	Negative Correlation	Negative Correlation
	L-Tyrosine	down	down	Negative Correlation	Negative Correlation
	Oxoglutaric acid	down	down	Negative Correlation	ns
